# Supplementary material for: Partnerships, Processes, and Outcomes: A Health Equity–Focused Scoping Meta-Review of Community-Engaged Scholarship
Source: Annu Rev Public Health. Author manuscript; Available in PMC 2021 May 4. (PMC8095013; doi:10.1146/annurev-publhealth-040119-094220)
Supplement: Evidence Table [file NIHMS1551334-supplement-Evidence_Table.xlsx]

## Sheet: Data Extraction
Citation	Objectives	Type of Review	Databases searched	Date range of included studies	Number of Studies Included in Final Analysis	Country of Origin of included studies	Inclusion Criteria	Exclusion Criteria	Quality Assessment	Participant Details	Partnership Characteristics	Setting	Context	Results	Findings	Health Related Outcomes	CBPR Model CONTEXT	CBPR Model PARTNERSHIP PROCESSES	CBPR Model INTERVENTION & RESEARCH	CBPR Model OUTCOMES Output	CBPR Model OUTCOMES Intermediate	CBPR Model OUTCOMES Long Term	Other Reviews	Comments
Adebayo (2018)	To synthesise published literature relevant to the definitions and applications of community-based organization engagement (CBOE) and identify its key components.	Systematic	MEDLINE, PubMed, CINAHL, PsycINFO, Google Scholar	2001-2016	32	NR	1) English, 2) Articles that described, defined or discussed engagement in Community-Based Organizations	1) Grey literature	Qualitative and Quantitative Studies: Critical Appraisal Skills Programme (CASP), Case Studies: Center for Evidence-Based Medicine (CEBM) Critical Appraisal Checklist, Mixed Method Studies: Mixed Method Analysis Tool (MMAT)	NA	Community Based Organizations	All settings	Non-categorical, Components of Community-Based Organization Engagement	Engagement	Four components of CBOE were identified: need, partnership dynamics, resources, and outcomes; Applying components of CBOE will create, strengthen and sustain research partnerships with CBOs; Stronger partnerships with CBOs will improve quality and effects of CBPR and improve community health	NA	Yes	Yes	Yes	Yes	Yes	Yes
Amendola (2011)	1) capture the essence of a new perspective on the topic of empowerment for Hispanics/Latinos in the US 2)determine what contributions are of healthcare professionals to empowering H/Ls	Meta-Synthesis	CINAHL, Psychlit, Social Sciences Citation Index, Anthropological Literature	1995-2005	7	US (n=6) CA (n=1)	1) the health care provider's contribution to empowerment of community members, 2) the cample was of H/L culture, 3) the research design was qualitative	NR	NA	15 hispanic Females, 4 small rural underserved communities (2500 mexican american residents per) 19 hispanic females, 11 hispanic males, 1 hispanic, 3 latina women, 3 latino immigrant students	Community health nurse and Health Promotors ( (n=1) Researchers and Health Promotors ( (n=1), Community members, nurse, and local agencies ( (n=1), Minority and majority ( (n=1) Healthcare providers, researcher, adolescents and young adult women ( (n=1), Psychotherapist and client ( (n=1), Instructor and students ( (n=1)	Various, community, classroom, clinic	Categorical, Empowerment of Hispanics/Latinas		1) use appropriate strategies for empowerment of communities/individuals, power sharing between researchers/healthcare providers and patients/communities, and allowing H/L culture to grow and incorporating it into practice (e.g. using spanish language words for instruments)	NR	no	yes	yes	yes	yes	no	NA
Anderson (2015)	To assess effects of community coalition-driven interventions in improving health status or reducing health disparities among racial and ethnic minority populations.	Systematic	MEDLINE, EMBASE, Cumulative Index to Nursing and Allied Health Literature (CINAHL), Cochrane Central Register of Controlled Trials (CENTRAL), PsycINFO, Social Science Citation Index, Dissertation Abstracts, System for Information on Grey Literature in Europe (SIGLE), and Global Health Library	1994-2014	58	US=52, Australia=2, Canada=2, England=2, Netherlands=2	1) Cluster-randomized controlled trials, randomized controlled trials, quasi-experimental designs, controlled before-after studies, interrupted time series studies, and prospective controlled cohort studies, 2) studies of community coalitions with at least one racial or ethnic minority group representing the target population and at least two community public or private organizations, 3) Major ou…	NR	Cochrane Collaboration "Risk of bias" tool for randomized controlled trials, Effective Practice and Organization of Care "Risk of bias" tool for controlled before-after studies and for interrupted time studies	African American, or individuals of African or Afro-Caribbean descent=30, Latina/a=18, Asian or Pacific Islanders=9, Native American or indigenous=6, Middle Eastern=1; incl. adults and children	Academic/community partnership=34, Public health agencies partnering with other public agencies=15, Partnerships of community-based agencies=9,	Community-based settings, primarily in urban areas in high-income countries	Categorical, Health disparities among racial and ethnic minorities		Evidence in this review shows that interventions led by community coalitions may connect health and human service providers with ethnic and racial minority communities in ways that benefit individual health outcomes and behaviors, as well as care delivery systems	Wide array of health outcomes	Yes	Yes	Yes	Yes	Yes	Yes	Zakocs RC, Edwards EM. What explains community coalition effectiveness? A review of the literature. American Journal of Preventive Medicine 2006;30(4):351–61.; O’Mara-Eves A, Brunton G, McDaid D, Oliver S, Kavanagh J, Jamal F, et al. Community engagement to reduce inequalities in health: a systematic review, meta-analysis and economic analysis. Public Health Research 2013;1(4):1–141.;	The # of included studies (i.e.58) does not match the reported COI #s of studies. Also here is an important excerpt from the paper: "This review found no studies that could predict the long-term and indirect potential benefits of CBPR."
Andrews (2012)	To determine the evidence that a CBPR approach improves quality of community involvement and research methodology. To determine the cessation outcomes of CBPR-developed smoking cessation interventions.	Integrative review	PubMed, Medline (OVID), PyscINFO, and Cumulative Index of Nursing and Allied Health Literature	2004-2011	23	NR	1) Smoking or tobacco cessation intervention, 2) Data-based studies with cessation outcomes reported, 3) Community partner identified, 4) Description of community-partner involvement in the planning and/or execution of research	1) Paper not available in English, 2) Tobacco prevention studies, 3) Descriptive papers only with lack of reported cessation outcomes	1) Tool for quality of community participation with 2 major domains (nature of community involvement and evidence of community-based research elements, 2) Tool for quality of research methodology with 9 domains (research question, study population and external validity, control/comparison group, intervention/exposure, internal validity/fidelity, primary outcome measures, statistical analyses, bli…	African american women, low-SES pregnant smokers of 25 years or younger and partners, Chinese immigrants, Native American adult smokers, African american smokers, American Indian smokers 14-19 years old, Asian American smokers, Korean American smokers, students on campus, teen smokers	local health board, midwife, steering group, community-based organization=7, CAB=4, Department of Health, Tribal partner organization, Schools	2 public housing neighborhoods in Southeast US; Hospital maternity unit in West Scotland; Flushing, Queen, NY; Sunset Park, Brooklyn, NW; NHHCS; Urban and reservation Native American communities in Kansas; Public clinic adjacent to large AA neighborhood in San Francisco; North Carolina AI community; 10 schools; New York City; Job Corp Campus in Minneapolis/St Paul; 14 high schools in San Diego Co…	Categorical, smoking or tobacco cessation intervention		A well-designed CBPR approach shows promise in working with marginalized and hard-to-reach communities to promote cessation outcomes; a CBPR approach provides strengths in overcoming challenges in translating evidence into real-world settings, contextualizing the intervention, and sustaining long-term behavior change	Cessation outcomes varied by study design, intervention dosages and intensity, intervention content and delivery, study goals, resources, and duration.	Yes	Yes	Yes	Yes	Yes	Yes	Israel B, Schulz A, Parker E. Review of community-based research: addressing partnership approaches to improve public health. Annu Rev Public Health 1998;19:173–202; Cox LS, Okuyemi K, Choi WS, et al. A review of tobacco use treatments in US ethnic minority populations. Am J Health Promot 2011;25:S11–30.
Anyon (2018)	To use a systematic review methodology to describe the state of the youth participatory action research (YPAR) literature and synthesize findings about the youth outcomes reported in these studies.	Systematic	PubMed, ERIC, Social Service Abstracts, and PsychInfo	1995-2015	67	USA	1) study characteristics (empirical, peer-reviewed journals, USA, English); 2) Population age (25 or less); 3) intervention; and 4) outcomes or impact of intervention	If population only included undergraduate or graduate students	NR	Youth	Various	Various	Categorical: YPAR	To use a systematic review methodology to describe the state of the youth participatory action research (YPAR) literature and synthesize findings about the youth outcomes reported in these studies.	The most common outcomes associated with participation in YPAR were those related to agency and leadership (75.0%), followed by academic or career (55.8%), social (36.5%), interpersonal (34.6%), and cognitive (23.1%) outcomes	Yes	Yes	No	Yes	No	Yes	Yes
Attree (2011)	To assess the impact of community engagement on individual members of communities who were actively engaged in initiatives which aimed to address the wider social determinants of health (rather than healthcare or health services), such as regeneration projects, time banks, service planning, and other civic and community groups.	Rapid Review	Medline, the Applied Social Science Index of Abstracts, PsycInfo, the Cochrane Database of Systematic Reviews (CDSR), the Database of Abstracts of Reviews of Effects (DARE), Social Science Citation Index, Cumulative Index of Nursing and Allied Health Literature (CINAHL), Embase (Excerpta Medica), and the National Research Register (NRR)	NR	22	NR	NR	NR	NR	Very diverse	NR	Primarily UK	Categorical, individuals participating in projects that include community engagement	The findings of the rapid review suggest that the majority of ‘engaged’ individuals perceived benefits for their physical and psychological health, self-confidence, selfesteem, sense of personal empowerment and social relationships. Set against these positive outcomes, however, the evidence suggests that there are unintended negative consequences of community engagement for some individuals, whic…		N/A	No	Yes	No	No	No	No	N/A
Averill (2016)	To summarize and synthesize cumulative findings across three critical ethnographic/community partnership studies that occurred in Colorado and New Mexico; to describe the process of meta-ethnography as a strategy for that anaylsis	Systematic	NR	1997-2012	3	USA=3	1) Done by the author in a rural western US setting using critical ethnography and community partnership, 2) Involved older, rural, multicultural, community-dwelling adults, 3) Represented an effort to better describe and analyze health disparities in a vulnerable group from their perspective and in their contexts	NR	NR	Community-dwelling older Hispanics aged 60-94; adult family members, care providers, care managers (White and Hispanic) aged 20-50 years, 1/3 men and 2/3 women; 65+; adult caregivers, health care planners-providers-managers; retired miners-ranchers-loggers/spouses; 1/4 Hispanic, 3/4 White non-Hispanic; 1/3 men and 2/3 women; 65+; adult caregivers, health care planners-providers-managers; 1/3 Hisp…	Community organizations and agencies	Rural Colorado and New Mexico	Categorical, rural health of older adults		Health is the capacity to care for oneself and do work, meaningful relationships are key in health care interactions, patters of discrimination persist in rural settings, poor literacy and health literacy are barriers, and food insecurity is a growing concern for older rural adults; Resolutions involve practice, policy, and research and must incorporate all stakeholder groups in rural settings; A…	Meaningful relationships are key in health care interactions; Patterns of discrimination persist in rural settings; Poor literacy and health literacy are barriers	Yes	Yes	Yes	Yes	Yes	Yes	NA
Banna (2018)	The aim of this review was to identify and characterize nutrition interventions conducted with Indigenous populations in the US, and to determine whether and to what degree communities are involved in intervention design, implementation and evaluation.	Systematic	MEDLINE	1998-2014	49	All studies in the United States	Published in English in a refereed journal between 2000 and 2015, reported on a diet-related intervention in indigenous populations in the US, reported outcome data	Papers reporting on process data only or review papers were not included	Study quality was assessed using the Effective Public Health Policy Project (EPHPP) Quality Assessment Tool	Participants were indigenous populations. Target populations of studies varied, including groups suffering from chronic condition such as overweight/obesity or diabetes. Twenty-four programs focused exclusively on adults, seven programs focused exclusively on children, and seven programs included a wide age range. Nineteen studies focused exclusively on American Indian populations. Seven studies …	28 programs involved a partnership between researchers and the community. Including collaboration with target population on data collection, collaboration with local organizations or establishments, development of a community action plan with the target population, delivery of the intervention by members of the target population, holding regular meetings with the target population, and collaborat…	All studies in the united states. With regard to geographic region, two programs were conducted in the Northeast, six in the Midwest, three in the South, 22 in the Western region, and six in more than one region within the United States.	Categorical, indgigenous populations with focus on crhconic disease associated with poor nutrition.	Interventions performed in Indigenous groups in the US were generally successful in producing changes in knowledge, behavior or health. Interventions mostly targeted adults in the Western region and used a pre-test, post-test design. Of the nutrition interventions reporting significant changes in outcome measures, more than half involved notable engagement of communities. The degree of use of str…	31 programs of the 39 programs reported significant changes in knowledge, behavior or health.	Yes	Yes	no	no	yes	yes	yes
Beaulieu (2018)	to propose a conceptualization of engaged scholarship. More specifically, we define its values, principles, and processes.	Scoping Review	Academic Search Complete, Education Source, ERIC, FRANCIS, MEDLINE, PsycARTICLES, PsycCRITIQUES, PsycEXTRA, Psychology and Behavioral Sciences Collection, PsycINFO, Social Work Abstracts, SocINDEX via CINAHL Plus database, and Google Scholar.	1996-2015	48	USA (n=35); Australia (n=5); UK (n=3); Canada (n=2); Ireland (n=1)	only primary studies that defined the concept theoretically, whether at the individual or institutional level, rather than empirical studies. The papers also had to be published in peerreviewed journals.	Articles not in peer-reviewed publications; irrelevent titles and abstracts;	NA-Scoping Review	not directly reported	individual or institutional partners, not extensive information about partnerships	US, Australia, Canada, UK, Ireland -	Non-categorical: To define engaged scholarship through a variety of research studies	Our analysis clarified the roles of faculty, students, and the university in society, the values underlying them, and the principles that support not only teaching and research, but also service activities. Our analysis indicates that this posture relies on institutional support in various forms (mission, reward structure, logistical support, support to students) to facilitate this role, to give …	NR	yes	yes	yes	no	no	no	no
Bowen (2017)	To review existing quantitative measures of stakeholder engagement in published research and programs	Systematic	PubMed and Web of Science	2001-2014	68	NR	1) English, 2) Published in peer-reviewed journal, 3) Report original research, 4) Appear to use a quantitative measure for at least one construct reported to measure stakeholder engagement	1) Article that does not contain stakeholder engagement, 2) Lack of quantitative measures	NR	NA	NR	All settings	Non-categorical, Quantitative Measures of Stakeholder Engagement		A variety of measures were found with differing qualities and development trajectories. Some were simply counts of event attendance, while others were theoretically based and developed with sound psychometric principles and analyses.	NA	Yes	Yes	Yes	Yes	Yes	Yes	Concannon, T.W., et al. A systematic review of stakeholder engagement in comparative effectiveness and patient centered outcomes research. J. Gen. Intern. Med. 12, 1692– 1701 (2014). https://doi.org/10.1007/s11606-014-2878-x; Israel, B.A., Schulz, A.J., Parker, E.A. & Becker, A. Review of community-based research: assessing partnership approaches to improve public health. Annu. Rev. Public Health…
Bradbury-Jones (2018)	The article reports on the findings of a qualitative systematic literature review of thirteen contemporary papers and reports on three themes. 1) The extent to which participatory spaces could recalibrate opportunities and attention given to marginalised and silenced groups 2) The ways in which these children and young people could develop skills and exercise political and moral agency through pa…	Systematic	Cumulative Index of Nursing and Allied Health Literature, Embase, Health Management Information Consortium, Institute of Statistical Information, Medline, and Scopus	2012-2017	13	Canada (n=3), UK (n=3), USA (n=2), India (n=1), Sri Lanka (n=1), Finland (n=1), Australia (n=1), Papau New Guinea (n=1), South Africa (n=1)	1. Empirical, qualitative study. 2. Explores research carried out with children or led by children. This may be defined as co-research, participatory research, participatory action research, peer research or another synonym. 3. Focuses on an aspect of vulnerability/marginalisation. This includes: children in care and/or who have experienced abuse, neglect or violence; disabled children; children …	1. Discussion papers, literature reviews, mixed-methods studies, conference abstracts, books, book chapters, conference posters and other ‘grey literature’. 2. Research reports on the findings of a participatory study without significant focus on the ethical, methodological, practical challenges and issues. 3. Explores general ethical and methodological issues about children ‘participating’ in re…	We did not quality appraise the included studies. This is because we were interested specifically in researchers' reporting of methodological and ethical issues within their studies, rather than their findings. In addition, while our searches had put limits regarding publication date, due to the volume of articles retrieved, we subsequently imposed an additional limit to articles published since …	Youth considered by authors to belong to a marginalised or vulnerable community. In Table 3 listed "types of vulnerability" as LGBTQQ youth, disabled children, Latino youth, young people in care, young adults with down syndrome, young people with intimate partner violence, and more	Al studies had a participatory approach, although the level of participation varied greatly, from "thematic analysis" to community based participator research to "co-writing of ethical approval, planning future workshops, and project decision making" all listed in table in document	NR	Categorical, vulnerable and marginalized youth	Articles have shown that disabled children and young people and those who are social marginalized are at risk of being excluded from research generally, and even more so from participatory approaches. It is thus intuitively appealing to foreground the empowering nature of the process, but there are some conceptual and practical sticking points. First is problems with power and empowerment. Second…	NA	yes	yes	yes	no	no	no	no
Bradford (2016)	1) To identify the extent of the literature, 2) To summarize current reports, 3) To identify research needs	Scoping review	MEDLINE/PubMED, Web of Knowledge, SciVerse Scopus, Taylor and Francis online journal, and Google Scholar	2002-2015	16	Canada=16	1) Contained keywords, 2) Publication year 2000-2015, 3) English and English/French	NR	Looked at limitations of articles	First Nations=12, Inuit=3, First Nation, Inuit & Métis=1	NR	Indigenous communties in Canada	Categorical, drinking water quality and health outcomes		1) Literature is limiated on this topic, 2) Irregular funding, remote locations, ethical aproval processes, small sample sizes and missing data make this research challenging, 3) A coordinated network looking at First Nations water and health outcomes, a database to store and create access to research findings, increased funding and time frames for funding, and more decolonizing and community-bas…	Increased risk of negative health outcomes with poor drinking water quality. Most common health issue reported related to drinking water was gastrointestinal infection. The two next most common were birth defects and skin problems. Others were obesity, diabetes, cancers, infant mortality, mental stress, neurological problems, hypertension, heart disease, liverdiseas, kidney problems, immunopathy …	Yes	Yes	Yes	Yes	Yes	Yes	NA
Brandstetter (2015)	To identify and synthesize studies that used an empowerment approach within the field of healthy nutrition	Systematic	PubMed, PsycINFO, Web of Science and Psyndex	1997-2014	8	USA=3, Sweden=1, Denmark=1, Norway=1, Great Britain=1, Canada=1	1) Published as an original article, 2) Concept of empowerment had to be essential for the intervention and explicitily mentioned, 3) health-promoting measure/intervention had to be directed towards non-clinical populations, 4) healthy nutrition had to be the goal or one of the goals of the intervention, or was chosen by the participants as a goal, 5) Based on empirical data collection	1) Systematic review, comment, letter or conference abstract, 2) No abstract was available, 3) Article not in English or German, 4) Studies primarily targeting patients or professionals, 5) Studies where interventions focused on food safety or food security in a developmental context, 6) Articles that only explained a concept for intervention but did not actually implement it, 7) Artlices that de…	Articles appraised in detail by reading full-text paper	1) African-American women 2) Pregnany or parenting African-American women, 3) Students, 4)Low-income parents of pre-school-aged children, 5) Employees, 6)Senior citizens, 7) Low-income urban women	NR	CBOs, Health-service provider, Community centre=2, day-care centre, churches, elementary school, Head Start centres, blue-collar worksites, fishing communiites, elderly groups	Categorical, healthy nutrition in health promotion		Empowerment has seldomly been applied to health promotion programs focusing on healthy nutrition. Many studies lacked detail and understandable descriptions of implementing empowerment concept. Further research is needed.	NR	Yes	Yes	Yes	Yes	Yes	Yes	Osei-Assibey G, Dick S, Macdiarmid J et al. (2012) The influence of the food environment on overweight and obesity in young children: a systematic review. BMJ Open 2, e001538; Caspi CE, Sorensen G, Subramanian SV et al. (2012) The local food environment and diet: a systematic review. Health Place 18, 1172–1187.; Laverack G (2006) Improving health outcomes through community empowerment: a review o…
Brear (2017)	To develop a measure of lay-community participation in aspects and activities of PHR in resource-constrained countries; and use the measure to assess the nature and extent of reported participation	Scoping review	PubMed and ProQuest Central	2005-2014	66	Of 7 studies reporting extensive participation in research: Guatemala=1, Kenya=2, Nepal=1, Tanzania=1, Malawi and Ghana=1, Malawi=1	(1) English language, (2) health research, (3) conducted in an eligible community (defined as a lay-community in a resource-constrained country), and (4) reported community participation in at least one research process activity	NR	NA	NR	NR	Resource-constrained countries	Non-categorical, community participation in research	participation	The review provided diverse examples, and enabled development of a more comprehensive measure, of participation. It highlighted limited lay-community participation is reported in research labelled participatory from resource-constrained countries. As participation in all aspects of PHR is rarely achieved, strategic planning of more limited participation is imperative. More detailed and systematic…	NR	Yes	Yes	Yes	Yes	Yes	Yes
Brett (2014a)	To identify the impact of patient and public involvement on health and social care research.	Systematic	Medline, Embase, PsychINFO, Cochrane Library, Assia, CINAHL, HMIC, HELMIS	NR	66	UK=45, USA=12, Canada=5, Netherlands=2, Australia=2	All study types that reported the impact PPI had on the health and/or social care research study	1) Papers not adequate on the CASP checklist, 2) Papers three or less on the Dixon-Woods checklist	1) Published studies assed by Critical Assessment Skills Programme (CASP) checklist, 2) Grey literature assessed by Dixon-Woods et al. checklist	NR	NR	NR	Non-categorical, Impact of patient and public involvement on health and social care research	Engagement	Positive impacts enhanced the quality and appropriateness of research. Impacts reported for all stages of research.	NR	Yes	Yes	Yes	Yes	Yes	Yes	Mockford C, Staniszewska S, Griffiths F, Herron Marx S. The Impact of Patient and Public Involvement in the UK NHS Healthcare Service: A Systematic Review. Coventry: NHS Centre for Involvement, 2009.; Sainsbury Centre for Mental Health. A Review of Service User Involvement in Prison Mental Health Research. London: Sainsbury Centre for Mental Health, 2008.; Smith E, Ross F, Donovan S et al. Servic…
Brett (2014b)	To critically explore the impact of patient and public involvement (PPI) on service users, researchers and communities involved in health and social care research	Systematic	MEDLINE, EMBASE, PsycINFO, Cochrane library, CINAHL, HMIC, HELMIS; Grey literature searched for in InvoNet and NHS Evidence	NR	65	UK=45, USA=12, Canada=2, Australia=2, Sweden=2, Netherlands=2	1) Reported impact of research on individual users or research team members, on groups, on organizations, and on policy; 2) Research evidence was from 1995-2012; 3) English; 4) Service users involved adults	1) Not English, 2) Included child and adolescent services, 3) Evidence was in format of letters, opinions, and editorials; 4) Fatal flaw in study, in terms of quality assesment, which compromised results	Critical Appraisal Skills Programme (CASP), Oxford, UK; Grey literature assessed using Dixon-Woods checklist (2005)	1) Service users, 2) Researchers, 3) Communities	PPI = 65	NR	Non-categorical, Impact of Patient and Public Involvement on service users, researchers and communities	Engagement	Impact of PPI on individuals and communities engaged in research is critical for success of PPI in research; Essential to create a supportive environment with right context and processes to enable the greatest chance of having a beneficial impact	NA	Yes	Yes	Yes	Yes	Yes	Yes	Brett J, Staniszewska S, Mockford C, Seers K, Herron-Marx S, Bayliss H. The PIRICOM Study: a systematic review of the conceptualisation, measurement, impact and outcomes of patients and public involvement in health and social care research. London: UK Clinical Research Collaboration (UKCRC); 2010.
Brizay (2015)	The objective of this study is to review the existing terms and definitions regarding community-academic partnerships and assess how studies are implementing these in relation to conceptual definitions	Systematic	Pubmed	1991-2012	159	NR	The article must be published in English and provide an explicit definition or a clear description of the research process which illustrates the specific understanding of community-academic research, or both, for a term paraphrased by ‘‘research with a community component’’ and must refer to HIV, AIDS, reproductive health and/or sexually transmitted diseases.	NR	NR	Extracted but NR	Extracted but NR	Extracted but NR	Categorical; HIV	In total, 246 articles were retrieved, 159 of which fulfilled the inclusion criteria	The number of studies that included community participation in the field of HIV research increased between 1991 and 2012, and the terms used to describe these activities have changed, moving away from action research (AR) to participatory action research (PAR), community-based research (CBR) and community-based participatory research (CBPR), with the latter being the most commonly used term. Whil…	No	No	No	Yes	No	No	No
Brooks (2012)	We use a global comparative database of community-based conservation (CBC) projects identified by systematic review to evaluate success in four outcome domains (attitudes, behaviors, ecological, economic) and explore synergies and trade-offs among these outcomes. We test hypotheses about how features of the national context, project design, and local community characteristics affect these measure…	Systematic	NR	NR	136	40 different countries; Africa (n=63); Asia/Oceania/Pacific Islands (n=43); Americans (n=30)	Community-based conservation study	NR	NR	Various	community-based convservation	Various	Non-categorical: conservation	Using bivariate analyses and multivariate proportional odds logistic regressions within a multilevel analysis and model-fitting framework, we show that project design, particularly capacity-building in local communities, is associated with success across all outcomes.	some characteristics of the local community in which projects are conducted, such as tenure regimes and supportive cultural beliefs and institutions, are important for project success. Surprisingly, there is little evidence that national context systematically influences project outcomes.We also find evidence of synergies between pairs of outcomes, particularly between ecological and economic suc…	No	Yes	Yes	No	Yes	Yes	Yes
Brunton (2014)	To explore which conditions of community engagement are implicated in effective interventions targeting disadvantaged pregnant women and new mothers	Qualitative Comparative Analysis	Cochrane Database of Systematic Reviews (CDSR) and Clinical Trials Register (CCTR), Campbell Library, York Centre for Reviews and Dissemination Database of Reviews of Effectiveness (DARE), the National Institute of Health Research Health Technology	1992-2010	24	USA (n=21); UK (n=2), Republic of Ireland (n=1)	Pregnant women from a disadvantaged background, health behavior outcomes must be included;	If there is no health behavior outcomes data	NA	disadvantaged pregant women in the United States	community engaged partnerships, no explicit definition as this is more of an analysis about community engagement, not the partnerships directly	USA (n=21); UK (n=2), Republic of Ireland (n=1)	Categorical: conditions of effective community engagement interventions of disadvantaged pregnant women	Studies focused on antenatal, immunization, breastfeeding and early professional intervention outcomes. Peer delivery (consistency 0_x0001_83; unique coverage 0_x0001_63); and mother-professional collaboration (consistency 0_x0001_833; unique coverage 0_x0001_21) were moderately aligned with effective interventions. Community-identified health need plus consultation/collaboration in intervention …	NR	yes	yes	no	yes	yes	yes	No
Brunton (2017)	Developed a conceptual framework which informs understanding about what makes an effective (or ineffective) community engagement intervention.	Systematic	Cochrane and Campbell Libraries; the National Institute for Health Research (NIHR) Health Technology Assessment (HTA) programme website and HTA database; and the Database of Promoting Health Effectiveness Reviews (DoPHER).	1991-2016	358	NR	Theory paper or intervention study with following criteria: published after 1990; a systematic review or primary research study; an outcome or process evaluation; an intervention relevant to community engagement; written in English; measure and report health or community outcomes; characterise study populations or report differential impacts in terms related to social determinants of health; and …	NR	NR	Very diverse	Community engagement	Various	Non-categorical: health outcomes	three products emerged: (1) two strong theoretical ‘meta-narratives’: one, concerning the theory and practice of empowerment/engagement as an independent objective; and a more utilitarian perspective optimally configuring health services to achieve defined outcomes. These informed (2) models that were operationalized in subsequent meta-analysis. Both refined (3) the final conceptual framework.	The framework identified multiple dimensions by which community engagement interventions may differ. Diverse combinations of intervention purpose, theory and implementation were noted, including: ways of defining communities and health needs; initial motivations for community engagement; types of participation; conditions and actions necessary for engagement; and potential issues influencing impa…	Yes	Yes	Yes	Yes	Yes	Yes	Yes
Bush (2017)	1) What are the types of extra benefits of organizational participatory research (OPR) in health; that is, research conducted in partnership between health organizations and university researchers (co-construction and consultation)?, 2) To what extent are these extra benefits associated with factors such as the type of participation (coconstruction vs. consultation)?	Systematic	MEDLINE, CINAHL, Embase Classic + Embase, PsycINFO, Cochrane Library, Social Work Abstracts, Business Source Complete, ProQuest Disertations & Theses, The New York Academy of Medicine-Gray Literature Report. Open-Grey, and Google	1981-2013	107	Finland=2, Guatemala=1, Sweden=1, USA=16, Canada=5, England=35, Australia=21, Denmark=4, Norway=1, Thailand=5, Netherlands=2, South Africa=4, Scotland=3, Jordan=2, Japan=1, Italy=1, Switzerland=1, Brazil=1, Ireland=1, Belgium=1	1) The full text paper is available, 2) The study concerns health related research (i.e., deals with a health issue or health professional/organizational development), 3) The study concerns research with (or within) a health organization, 4) The paper reports empirical research (i.e., an original qualitative, or quantitative, or mixed methods study), 5) The paper reports non-academics partnering …	1) No full text paper available, 2) Full text paper is not written in English or French, 3) Paper does not report empirical research, 4) Study does not concern health related research, 5) Study does not concern research with (or within) a health organization, 6) Study does not report non-academics partnering with academic researchers in the research process in either an active or passive way, 7) …	Mixed Methods Appraisal Tool	Nurses=77, Physicians=31, Support Staff=13, Managers=35, More than one participant type=22	Consultation OPR= 22, Co-Construction OPR= 85	Primary care clinics, hospitals, specialized treatment facilities, nursing homes, pharmacy, community health center, family medicine practice, health ministry, community-based agency, regional division of general practice, resident care facility	Non-categorical, organizational participatory research in health research		1) Benefits found: leadership, general workforce development, group benefits, broad systemic developments or changes, and university partners' capacity; 2) Majority of studies with 2-4 types of extra benefits are co-construction and majority of studies with 1 type of extra benefit are consultation; 3) The likelihood of an OPR study exhibiting at least one extra benefit is quadrupled when the impe…	NA	Yes	Yes	Yes	Yes	Yes	Yes	Soh KL, et al. Action research studies in the intensive care setting: A systematic review. Int J Nurs Stud. 2011;48(2):258–68.
Bush (2018)	Seeks to identify and sequence the key processes of Organizational Participatory Research (OPR) taking lace with and within healthcare organizations and the main outcomes to which they contribute, and to define ideal-types of OPR.	Systematic	MEDLINE, CINAHL, Embase Classic + Embase, PsycINFO, the Cochrane Library, Social Work Abstracts, Business Source Complete, ProQuest Dissertations & Theses database, the New York Academy of Medicine – Grey Literature Report, Open- Grey, and Google.	1981-2013	83	NR	1.The full text paper is available2.The study concerns health related research (i.e., deals with a health issue or health professional/organizational development), 3.The study concerns research with (or within) a health organization , 4.The paper reports empirical research (i.e., an original qualitative, or quantitative, or mixed methods study; see below),5.The paper reports non-academics partner…	No full text paper available, the full text paper is written in English or French (this is stated, though I think they mean if the paper is written in a language other than English or French…), The paper does not report empirical research	"Quality appraisal focused on identifying studies reporting an explicit link between OPR processes and outcomes, 33 studies were excluded because there was no such statement."	NR	OPR-Organizational Participatory Research partnerships	NR	Non-categorical, review of processes and outcomes of Organizational Participatory Research	Eight key OPR processes were identified. Four follow the phases of research: 1) form a work group and hold meetings, 2) collectively determine research objectives, 3) collectively analyse data, and 4) collectively interpret results and decide how to use them. Four are present throughout OPR: 1) communication, 2) relationships; 3) commitment; 4) collective reflection. These processes contribute to…	NA	No	Yes	Yes	Yes	Yes	Yes	no	PL Bush, P Pluye, C Loignon, V Granikov, MT Wright, J-F Pelletier, G Bartlett-Esquilant, AC Macaulay, J Haggerty, S Parry, et al.
Camden (2015)	1)Identify which stakeholders are involved in rehabilitation research, describe 2) effective strategies to engage stakeholders in the research process 3) factors that influence engagement 4) impacts of such engagement	Scoping Review	Medline, Embase, CINAHL, PsychINFO	2003 - 2013	19	US (n=6) UK (n=8) AU (n=2) IRE (n=1) CA (n=2)	1)English 2)published between 1-03 - 8-13 3) describe strategies used to engage stakeholders in specific rehab research project 4) had to involve individuals with disabilities or relate to rehav intervention 5) stakeholders were reported to have been invluded through the research process 6) at least one example of engagement (e.g. meeting)	1) opinion papers 2)book chapteres 3) abstracts/non full text	NA	Persons with Disabilities, family, clinicians, community members, decision makers, program managers	PAR=3 iKT=1 Inclusive Research=1 CAPs=1 Praxis Framework=1 Critica/reflexive approaches=1 narrative approaches=1 concern report method=1 PESTEL model=1 Radical Reflexive Approach=1	various, community, clinic, hospital	non-categorical, engagement of persons with disabilities	Engagement	1) IWDs and caregivers more engaged in rehab reseaerch compared to other stakeholders 2) Practices around engagement vary. Using approaches to support engagement e.g. PAR can help planning for engagement strategies 3) Facilitators: regular meetings, assigning clear roles, sharing power, time and financial resources 4) Few evaluations of stakeholder engagement processes and impacts	NR	no	yes	yes	yes	yes	no
Cargo (2008)	Our critical review of the participatory research (PR) literature culminates in the development of an integrative practice framework that features five essential domains and provides a structured process for developing and maintaining PR partnerships, designing and implementing PR efforts, and evaluating the intermediate and long-term outcomes of descriptive, etiological, and intervention PR stud…	Critical review	Medline, Psychlit	NR	>300	NR	NR	NR	NR	NR	Participatory research	Various	Non-categorical: participatory research	We review the empirical and nonempirical literature in the context of this practice framework to distill the key challenges and added value of PR.	Advances to the practice of PR over the next decade will require establishing the effectiveness of PR in achieving health outcomes and linking PR practices, processes, and core elements to health outcomes.	Yes	No	yes	yes	yes	yes	no
Carter (2015)	The objective of this systematic review was to evaluate the evidence of community engagement in U.S. family planning programs, including its effects on various health outcomes, its perceived value, and the barriers and facilitators to implementation.	Systematic	PubMed/Medline, CINACHL, PsycINFO, POPLINE	1987-2010	11	USA (n=9), UK (n=2)	1) US, Australia, UK, Europe, New Zealand	1) Participatory approaches to clinical trials; 2) community-level interventions	Used system based on USPSTF to assess level of evidence	NR	Community engagement	Various	Categorical: family planning	Engagement strategies involved various methods for developing educational materials, program development, or program evaluation. All studies reported benefits to community engagement, such as more-appropriate educational materials or more community support for programs. Barriers to engagement included the substantial time and resources required. Four more articles were identified in the targeted,…	Studies found benefits of community engagement; Barriers to engagement included time and resources	No	Yes	No	Yes	Yes	No	No
Castaneda (2012)	The purpose of this review was to integrate existing assessment models of community and organizational readiness.	Critical review	PubMed	NR	13	NR	1) Empirical research conducted, 2) Article must identify community or organizational readiness for innovative health programming in the study's title, purpose, research questions, or hypotheses, and 3) Artilce must identify methods to measure these constructs	1) Measures published before 1995	NR	NA	NR	NR	Non-categorical, Integrating existing assessment models of community and organizational readiness		1) Readiness is multidimensional and different models place emphasis on different components of readiness, 2) CBPR may consider using readiness assessments as a tool for tailoring intervention efforts to the needs of the community	NA	Yes	Yes	Yes	Yes	Yes	Yes	Weiner BJ, Amick H, Lee SY. Conceptualization and measurement of organizational readiness for change: A review of the literature in health services research and other fields. Med Care Res Rev. 2008 Aug.65:379–436. [PubMed: 18511812]; Stith S, Pruitt I, Dees JE, et al. Implementing community-based prevention programming: a review of the literature. J Prim Prev. 2006 Nov; 27(6):599–617. [PubMed: 17…
Catalani (2010)	To determine what defines the photovoice process, the outcomes associated with photovoice, and how the level of community participation is related to photovoice processes and outcomes	literature review	ProQuest, PubMed/MEDLINE, ISI Web of Science, CSA Illumina PsychINFO	1994-2007	37	USA (n=26), China (n=3), Canada (n=2), South Africa (n=2), Guatemala (n=2), Australia (n=2), Israel (n=1), Botswana (n=1), Northern Ireland (n=1), Cameroon, n=1), England (n=1)	peer reviewd journals, English language literature, published or in press before January 2008, focus on health, broadly defined, as determined by the journals' title, vision, or mission or the articles' keywords, title or abstract	non-peer-reviewed sources, those that did not involve particpatory research, participant photography production, and public health topics	Viswanathan et al's quality of participation tool	Large variety in participants, majority of projects focused on underserved communities, women, or vulnerable or low income teens	Participatory research partnerships conducting photovoice projects	Participants included a diverse range of ages, races/ethnicitie and geographical locations, especially within United States, UK, Guatemala, South Africa and more.	Categorical, photovoice projects for improved health	Findings reveal no relationship between group size and quality of participation but a direct relationship between the latter and project duration as well as with getting to action. More participatory projects also were associated with long-standing relationships between the community and outside researcher partners and an intensive training component. Although vague desriptions of project evaluat…	NA	no	yes	no	yes	yes	yes	No
Chambers (2018)	To review and summarize the literature on decolonizing, Indigenous knowing, and "Southern theoretical" methodologies	Scoping review	America: History & Life, Anthropology Plus, ASSIA, CBCA, FRANCIS, IBSS, MEDLINE, Social Work Abstracts, Sociological Abstracts, Web of Science	1999-2011	82	NR	1) Published since 1999, 2) Topic of study related to decolonizing research methodologies or research from an Indigenous, Afrocentric, or Southern paradigm, 3) Ligerature documenting research/knowing practices that were by/with/for Indigenous/African diaspora communities and not "on" them	1)Literature deemed irrelevant to topic, 2) Research done by researchers representing the dominant culture and with a colonial, Western science perspective	NR	NA	NR	NR	Non-categorical, literature on decolonizing, Indigenous knowing, and "Southern theoretical" methodologies		1) Decolonizing methodologies identified as a promising approach, 2) Historic and current practices of colonization is connected to the health and well-being of Indigenous peoples and the African diaspora, 3) Ethical responsible research is conducted with, for, and by Indigenous peoples and the African diaspora, 4) Tensions exist when engaging in decolonizing knowing practices within Western acad…	NA	Yes	Yes	Yes	Yes	Yes	Yes	Souleymanov, R., Kuzmanović, D., Marshall, Z., Scheim, A., Mikiki, M., Worthington, C., & Millson, P. (2016). The ethics of community-based research with people who use drugs: Results of a scoping review. BMC Medical Ethics, 17, Article 25. doi:10.1186/s12910-016-0108-2; Chambers, L. A., Wilson, M. G., Rueda, S., Gogolishvili, D., Shi, M. Q., Rourke, S. B., & The Positive Aging Review Team. (2014…
Chen (2010)	To characterize dissemination of research results to community participants and general public in studies using CBPR	Systematic	MEDLINE, PsycINFO, CINAHL	2005-2009	101	US=101	Primary: 1) Community partner identified, 2) Community partner involved in the planning and/or execution of research; Secondary: 1) Community partner involved in selection of research topic, 2) Community partner involved in analysis and/or interpretation of research, and 3) Community partner involved in dissemination of research results (Note: Included articles had to fulfill both primary criteri…	1)Research unrelated to health, 2) Studies based outside U.S., 3) Reviews, 4) Dissertations, 5) Meeting abstracts, 6) Non-English, 7) Articles that described a research process but did not identify a research questions and report results	Scored for quality of community participation in research. Scores based on domains such as nature of community involvement in research and extent to which CBPR elements were present. Scored on 3-point scale	NA	Community-Academic partnerhships	U.S.	Non-categorical, Dissemination of results in CBPR	Dissemination	Dissemination beyond scientific publication is largely occurring among research meeting strict criteria for CBPR. Challenges to timely and widespread dissemination remain and current dissemination to community participants and general public is variable.	NA	Yes	Yes	Yes	Yes	Yes	Yes
Chuah (2018)	The aim of this systematic review was to examine the evidence for published academic literature on community participation in relation to general, non-disease specific health initiatives, including the use of theories to inform community participation, and the study of contextual drivers and relational issues that influence community participation, with a focus on high and upper-middle income cou…	Systematic	Medline, Embase, Scopus, LILACs and Global Health	2000-2016	79	US (n=24), Canada (n=7); Mexico (n=3); Europe (n=16; UK=8); Australia (n=7), New Zealand (n=2); Peru (n=1), Brazil (n=2), South Africa (n=4), Iran, Korea & Japan (n=1 each)	1) general health; 2) upper middle and high income countries	Disease-specific health; patient participation in individual decisions	Cochrane risk of bias tool	Very diverse	Community participation	Various	Non-categorical: general health	Findings show that strategies to encourage community participation in health initiatives can be categorized along a continuum that varies from less to more participation and control among the community	analysis of reported outcomes demonstrates that community participation in general health initiatives can contribute to positive process, social and health outcomes. Social outcomes are more often associated with increasing community participation in our selection of papers. Overall, our findings reaffirm the understanding that community participation is a complex process that is strongly influen…	Yes	Yes	Yes	Yes	Yes	Yes	Yes
Cohen (2017)	1) To determine the extent to which the PH advocacy literature addresses the goal of reducing health and social inequities, and 2) To increase understanding of contextual factors shaping the discourse and practice of PH advocacy	Scoping review	PubMed, CINAHL, PsycINFO, Social Sciences Citation Index, Google Scholar, Google, Google Books, ProQuest Dissertations and Theses, Grey Literature Report	2000-2015	183	USA=92, Canada=33, Australia=26, United Kingdon=15, New Zealand=2, Republic of South Korea=1, Mexico=1, Nigeria=1, Belgium=1, Brazil=1, Czech Republic=1, Ireland=1, Pakistan=1, Romania=1, Spain=1, Sweden=1, International=4	1) English, 2) Published from January 2000 to 30 June 2015, 3) Public health referred to collective action to enhance the health of the public, or action by the public health sector, 4) Focus on population or community-level advocacy initiatives related to health promotion, prevention of illness, healthy public policy or harm reduction, 5) Downloadable documents	1) Literature where the term, ‘public health’ was being used to refer to acute or long-term care advocacy initiatives, general health of the public or publicly funded healthcare systems, 2) Focused on individual patient/client advocacy	NA	NA	NR	Worldwide	Non-categorical, Public Health Advocacy and Health Inequities		Although PH advocacy to address root causes of health inequities is supported theoretically and through professional practice standards, the empirical literature does not reflect that this is occurring widely in PH practice. Tensions within the discourse were noted and multiple barriers to engaging in PH advocacy for health equity were identified, including a preoccupation with individual respons…	NA	Yes	Yes	Yes	Yes	Yes	Yes	Farrer L., Marinetti C., Cavaco Y.K. & Costongs C. (2015) Advocacy for health equity: a synthesis review. Milbank Quarterly 93 (2), 392–437
Conklin (2012)	To review the peer-reviewed empirical evidence on outcomes of public involvement in health-care policy.	Systematic scoping review	PsycINFO and PubMed	1993-2006	19	Canada=5, England=6, France=1, Israel=1, Italy=1, Netherlands=1, Northern Ireland=1, USA=3	1) Studies published from November 2000 to April 2010, 2) Empirical studies that reported on original research	1) Studies in languages other than English, German or French, 2) Surveys of beliefs/attitudes about participation, 3)Review articles, 4)Editorials, letters and commentaries, 5) Studies that examined involvement in terms of service development, shared decision making of individual treatment, clinical decisions, participatory action research, therapeutic and service delivery decisions and clinical …	NA	NA	NR	Various	Non-categorical, Health care policy	Policy	Evidence of impact of public involvement in health-care policy is scarce, so firm conclusions are hard to draw	NA	No	No	No	No	No	No	Mitton C, Smith N, Peacock S, Evoy B, Abelson J. Public participation in health care priority setting: a scoping review. Health Policy, 2009; 91: 219–228; Tenbensel T. Virtual special issue introduction: public participation in health policy in high income countries - a review of why, who, what, which, and where? Social Science & Medicine, 2010; 71: 1537–1540.
Cook (2008)	1) To examine the extent to which CBPR integrates action to effect community-level change; and 2) to ascertain factors that facilitates such integration.	Systematic	MEDLINE	1995-2006	20	USA=20	1) Original article published in English, 2) CBPR/PAR studies conducted in the U.S., 3) Studies that investigated the effect of environmental or occupational risk factors on human health or those that implemented interventions to address them	NR	NR	Mostly African American and/or Latino, but also Native American and Vietnamese	NR	Low-income communities	Categorical, Environmental and Occupational Health in U.S.		In fourteen of the twenty studies reviewed, CBPR led to community-level action to improve the health and well-being of the community members. Observational studies that investigated problems posed by the affected community and that incorporated qualitative methods were more likely to lead to action. The collaboration among government scientists, university researchers, and community partners emer…	Improved health and well-being of community members	Yes	Yes	Yes	Yes	Yes	Yes
Cordeiro (2015)	1) Map descriptions of action research methodology – the extent to which study participants are engaged in the research process, 2) Identify if research findings, conclusions and recommendations provide evidence of knowledge/capacity building and action/social chane	Scoping review	MEDLINE, CINAHL, SCOPUS, WEB OF SCIENCES, SOCIAL SCIENCES, ERIC, PSYCH INFO, LILACS, HEALTH SOURCE: NURSING/ACADEMIC EDITION, SCIENCE DIRECT, Google Scholar	NA	NR	NR	1) Any professional healthcare provider, patient or recipient of healthcare involved in action healthcare research, 2) studies which use action research as a methodology, 3) action research studies that take place in healthcare, 4) qualitative and quantitative primary research that illustrates the action research methodology and methods used, the research process, and the outcomes or findings, 5)…	NR	NA	NA	NA	NA	Categorical, Action research methodology in health care field	research methodlogy	NA	NA	Yes	Yes	Yes	Yes	Yes	Yes	Munten G, et al. Implementation of evidence-based practice in nursing using action research: a review. Worldviews on Evidence-Based Nursing. 2010; 7(3):135–57
Coughlin (2016a)	To identify recent trends and developments in conducting CBPR research on the prevention of HIV in diverse populations including revinements and innovations in qualitative and quantitative research methods, frameworks, and educational interventions	Systematic	PubMed	2005-2014	44	USA=31, Yemen=1, Kenya=1, South Africa=1, Trinidad and Tobago=1, Great Britain=1, Canada=4, Australia=1, China=2, and Philippines=1	1) English, 2) Published from January 1, 2005 to April 30, 2014, 3) Described CBPR to address HIV prevention and screening	1) Studies dealing with dental or oral health, treatment, hospice, or evaluation of health services, 2) Studies in community setting without participatory research methods or community partnerships	NR	Variety of at-risk populations; Adolescents=3, Adults=33, Adolescents and Adults=8	CBPR	Various	Categorical, HIV/AIDS prevention		CBPR studies have been conducted in the past decade to address the increasing HIV infection rates among African Americans who live in rural areas of the southern United States, increasing rates among African Americans and Hispanics in different urban and rural areas of the United States, increasing disparities among young adults who are African American (particularly men who have sex with men), a…	NA	Yes	Yes	Yes	Yes	Yes	Yes
Coughlin (2016b)	The goals were to examine the effectiveness of CBPR in increasing physical activity among African Americans and to identify recent trends and developments in CBPR relating to promotion of physical activity in this population, including refinements and innovations in quantitative research methods, frameworks, and educational interventions	Systematic	PubMed and CINAHL	1989-2015	15	USA	NR	studies that focused on patients with diabetes, coronary heart disease, and other chronic diseases other than obesity; clinical research studies conducted in hospital and clinic settings; and randomized controlled trials that did not follow CBPR principles (for example, there was no community advisory committee and no members of the target communities were involved in the planning and conduct of …	NR	Of the 15 studies that met the inclusion criteria, one focused on school children and adolescents; the remainder focused on adults (n = 13) or on both children and adults (n = 1)	Not sytematically reported for overall characteristics, but rather reported for each study	Studies focused on literature on community-based participatory research (CBPR) approaches for promoting physical activity in African American communities	Categorical: physical activity	Initial database extraction resulted in 1,290 possible relevant citations. After screening, the authors identified 15 studies meeting inclusion/exclusion criteria	A total of 15 studies met the search criteria. One focused on CBPR and physical activity among African American school children and adolescents, 13 on adults, and one on both children and adults. Seven studies employed CBPR methods to promote physical activity in church settings. Eight of the studies had a pre-/post-test design, three had a quasi-experimental design, three had a randomized contro…	Physical Activity	Yes	Yes	Yes	Yes	Yes	Yes
Coughlin (2017)	The goal of this review was to determine if there is sufficient published evidence to determine whether CBPR is effective for promoting healthy diet, nutrition, and weight management among African Americans	Systematic	PubMed and the Cumulative Index to Nursing and Allied Health Literature (CINAHL)	1989-2015	16	USA	NR	Studies that focused on patients with chronic diseases other than obesity; studies limited to qualitative methods as primarily method deployment; studies with less than 50% of participants who were African American	NR	Diverse, primarily located in the Souteast of USA	Reported for all 16 included studies	USA, greater emphasis on Southeast USA	Categorical; obesity	16 articles were included in the final number of studies meeting inclusion/exclusion criteria	A total of 16 CBPR studies on healthy diet, nutrition, and weight management among African Americans were identified; outcome evaluation results were available for all but two. Of the remaining 14 studies, 11 focused on adults, 1 on children, and 2 on both children and adults. Eight studies employed CBPR methods to address diet, nutrition, and weight management in church settings. Four had a clus…	Yes	Yes	Yes	Yes	Yes	Yes	Yes
Cyril (2015)	1) examine magnitude of the impact of CE on health and health inequalities among disadvantaged populations, 2)investigate which methodological approaches maximize the effectiveness of CE and which components of CE are acceptable, feasible, and effective when used amongst disadvantaged populations	Systematic	MEDLINE, CINAHL, PsycINFO, IBSS, PubMed, Google Scholar, ArticlesPlus, Scopus, Sociological Abstracts, Web of Science, ProQuest, the Campbell Collaboration Library of Systematic Reviews, the Cochrane Library, OneFile (Gale), Academic OneFile, PAIS International, Australia Policy Online, WorldWideScience.org, and Embase	1997-2015	24	US (n=17) Kenya (n=1) India (n=1) Iran (n=1) China (n=1) Canda (n=1) Bangladesh (n=1) UK (n=1)	1) described the role of CE in health intervention studies among disadvantaged populations, 2) used CE to develop health programmes for disadvantaged populaionts, 3) evaluated CE as an intervention component, 4) published between jan 1995 - June 2015	1) focused soley on development of CE models without studying their impact on health of disadvantaged populations, 2) did not clearly describe the CE model they used, 3) were letters, opinions, reviews, or theses	Phase 1: Consort, STROBE, McMasters, Dvaluative Tool for Mixed Method Studies, Phase 2: level of engagement, based on IAP2 Public Participation Spectrum, extent of involvement rated using 6 item scale with assoicated poor, moderate, andn good ratings, Phase 3: relationship between CBPR model components and study outcomes was analysed using conceptual Logic Model with 4 dimensions	variety of ethnic backgrounds: disadvantaged populations, African American, Hipanic, Indian, African, Chiese, Iranian, indigenous First Nations	CBPR=9 CBPR w/ CHW=4 CHW=2 Youth Development Model Culturally Appropriatee Diffusion Community Engagement Model=3 Participatory Action Cycle Community Action Cycle Community Empowerment Model Community Partnered Participatory Research	Various majority ethnic communities	Non-categorical, does Community Engagement lead to better health outcomes for underserved communities	Engagement	1) 21/24 articles showed CE improves health behaviors, publica health planning, health service access, health literacy, and a range of helath outcomes; 14 studies showed that CE-informed research led to reductions in health inequalities among disadvantaged populations, 2) There is an association between CE levels and positive study outcomes, CHWs can be successful in addressing health disparitie …	21 studies reported imporvements in health behaviors, publica health planning, health service access, health literacy, and a range of helath outcomes; 14 studies showed that CE-informed research led to reductions in health inequalities among disadvantaged populations	yes	yes	yes	No	Yes	Yes
Dassah (2017)	To understand the scope of the literature related to how photovoice is conducted with people with physical disabilities. Research Question 1: How is photovoice research conducted among persons with disabilities? Research Question 2: What disability-related challenges or adaptations arose (if any) for photovoice participants?	Scoping Review	AMED, CINAHL, Embase, MEDLINE, PsycINFO, PubMed, and Web of Science, and a hand search of Disability, CBR & Inclusive Development, and Disability and Rehabilitation,	2003-2015	20	In terms of their geographical distribution, 17 of the studies were conducted in the Global North, primarily in Australia, Canada, and the United States. Two of the studies originated from the Global South (i.e., Ghana and India), while the remaining one was conducted in both the Global North and South (specifically Australia and Cameroon).	included all studies that were published in English, targeted people with physical disabilities, and discussed photovoice or used photovoice as a primary source of data collection. There were no restrictions on publication period, study design, or type.	Studies that mentioned photovoice in passing or discussed photovoice outside the context of implementation of research with people with physical disabilities were excluded.	NA-scoping review	Participants were individuals with disabilities that were part of photovoice interventions	Majority defined themselves as "Participatory Action Research" but failed to define these terms, and those that did, tended to fail to meet all the qualifactions for this term	In terms of their geographical distribution, 17 of the studies were conducted in the Global North, primarily in Australia, Canada, and the United States. Two of the studies originated from the Global South (i.e., Ghana and India), while the remaining one was conducted in both the Global North and South (specifically Australia and Cameroon).	Categorical, how photovoice is used with participants with disabilities	Specifically, photovoice seems to be used most frequently with people with physical disabilities to document their experiences related to physical barriers and facilitators to participation and accessibility. Recommendations: First, we recommend conducting more research with persons with physical disabilities in the Global South. Second, we recommend exploring in greater depth ethical issues spec…	NA	No	no	yes	no	no	no	No
Dawson (2018)	To characterize and critique the empirical literature on black and minority ethnic-Patient and Public Involvement (BME_PPI) involvement in health and social care research.	Systematic	MEDLINE, EMBASE, PsycINFO, Evidence Based Medicine (EBM) reviews (Cochrane Library), Cumulative Index to Nursing and Allied Health Literature, Healthcare Management Information Consortium	1996-2015	45	USA (n=33), Canada (n=7), Australia (n=2), New Zealand (n=1), UK (n=2)	All study designs that report primary data that involved Black and minority ethnic groups in health or social care research	Not focusing on black or minority ethnicity community partners or research participants	NR - Similarly, this review identified that evaluation of the quality of PPI activities by BME contributors within studies was challenging due to the variability in the way PPI activities were undertaken and lack of consistency in reporting PPI activities within studies. Studies also did not necessarily provide a comprehensive description of how they identified the PPI contributors and the extent…	Eleven study populations focused on African Americans, five studies on Aboriginal groups, four on Chinese, three on South Asians, two on Native Hawaiian, five on Latinos, two on Korean Americans, one each on Zuni Indians, Somalis, Afghan, Native Americans, Alaska Natives, Inuit, indigenous groups, First Nations, Hispanics, Vietnamese Americans, various groups (Somalian, Eritrean, Pakistani, Irani…	Six studies used mixed methods approach, twelve studies used quantitative design, five rcts, one pilot survey.	Primarily in United States, also Canada, UK, Scotland, New Zealand and Australia. No data on rural/urban	Categorical, review of black or minority ethnicity population	45 studies were included with the majority undertaken in the USA focusing on African Americans and indigenous populations. Involvement most commonly occurred during the research design phase and least in data analysis and interpretation. While there was widespread support for BME involvement, this is limited to particular phases of the research and particular ethnic subgroups. There is a need to …	NA	No	No	Yes	No	No	No	No
De Las Nueces (2012)	To examine the effectiveness of current community-based participatory research (CBPR) clinical trials involving racial and ethnic minorities	Systematic	PubMed and CINAHL	2003-2010	19	Canada and US	1) Employment of CBPR metholodogy, 2) Article was a clinical trial, 3) Study reported clinical results	1) Research outside U.S. or Canada	NR	Sample > 50% Latino=6, Sample >50% non-Hispanic black=6, 100% Asian=1, Non-Hispanic white=6	NR	North America	Categorical, CBPR in Clinical Trials in Racial and Ethnic Minority Groups		CBPR may be effective in increasing participation of racial and ethnic minority subjects in research and may be a powerful tool in testing the generalizability of effective interventions among these populations. CBPR holds promise as an approach that may contribute greatly to the study of health care delivery to disadvantaged populations.	NA	Yes	Yes	Yes	Yes	Yes	Yes
De Weger (2018)	This review highlights the barriers and enablers for engaging communities in the planning, designing, governing, and/or delivering of health and care services on the macro or meso level	Realist Review	Embase and Scopus	2007-2018	20	Not specified (OECD countries)	English, peer-revised literature; CE intervention involving citizens or communities in the decision-making, planning, designing, governance, and/or delivery of health or care services and/or policy; OECD country	Unpublished literature; not involving citizens or communities in the design, planning, governance or delivery of interventions; only health research; Not in OECD countries; not set in health or wellbeing context; studies before 2007	NR	Very diverse	Community engagement	Various health contexts	Non-categorical: health care setting	Eight action-oriented guiding principles were idenfied.	Eight action-oriented guiding principles were identified: Ensure staff provide supportive and facilitative leadership to citizens based on transparency; foster a safe and trusting environment enabling citizens to provide input; ensure citizens’ early involvement; share decision-making and governance control with citizens; acknowledge and address citizens’ experiences of power imbalances between c…	Yes	Yes	Yes	No	Yes	Yes	Yes
de Wit (2018)	To expore how community-based initiatives address the critical health literacy of older adults and their communities	Systematic	PubMed, Embase, Web of Knowledge, PsycINFO, CINAHL, WHOLIS, and FP7 IROHLA	2002-2014	23	Australia=3, Ireland and Northern Ireland=1, Thailand=1, UK=3, Finland=1, USA=13, Canada=1	1) Qualitative study with a participatory methodology, 2) Older adults aged 50 years and older, 3) Carried out in a community setting, 4) Concerning critical health literacy	1) Studies written in another language than English, Dutch, or Italian	CASP tool and tool for quality rating of community-based studies, developed by Viswanathan et al.	Older adults 50+	NR	Community	Categorical, Critical health literacy in older adults		1) Collaborative learning contributes to critical health literacy of older adults and their communities, 2) Social support also contributes to critical health literacy of this group and their communities, 3) Reciprocity is a key characteristic of both of these main themes	Collaborative learning and social support contribute to critical health literacy	Yes	Yes	Yes	No	Yes	Yes	Chinn D. Critical health literacy: a review and critical analysis. Soc Sci Med. 2011;73(1):60–7; Guzys D, Kenny A, Dickson-Swift V, Threlkeld G. A critical review of population health literacy assessment. BMC Public Health. 2015;15(1):1. Sørensen K, Van den Broucke S, Fullam J, Doyle G, Pelikan J, Slonska Z, Brand H. Health literacy and public health: a systematic review and integration of defini…
DeJonckheere (2018)	We conducted a methodological review of studies (n = 129) using both MMR (Mixed-methods research) and CBPR, an advanced application we refer to as mixed methods community-based participatory research (MMCBPR). We systematically examined published MMCBPR studies to identify the methodological features and use in current research.	Methodological Review	PubMed, Scopus, Web of Science	2004-2016	129	United States (n = 102; 79%) or Canada (n = 17; 13%)	Must use both MMR and CBPR in the study; included studies that collaborated with stakeholders in any phase of the research process (e.g., priority setting, research design, data collection, data analysis, interpretation, dissemination, etc.) and that explicitly claimed the nomenclature of CBPR; included all empirical articles (no conference proceedings, protocols, book chapters, theses) that were…	excluded studies that did not name their approach as CBPR to understand the prevalence of this widely used discipline in particular;	NR	With regard to racial and ethnic minorities, MMCBPR studies mostly focused on the health and well-being of predominantly African American (n = 19; 15%); Latino (n = 12; 9%); American Indian, Inuit, or Aboriginal (n = 9; 7%); and immigrant or refugee (n = 8; 6%) communities. Of the studies not explicitly focused on minority or immigrant populations, other marginalized or vulnerable populations wer…	All studies had to be CBPR studies, that used mixed methods research. All partnerships were CBPR, or classified by the study as such.	Historically marginalized and vulnerable populations largely in United States and Canada	Non-categorical: Varieties of research that used both mixed methods research and community based participatory research frames	Findings demonstrate that the components of MMR were not adequately described although some detail was provided about the use of CBPR. This study contributes to the evolution of advanced applications, and we offer recommendations for future applications of MMCBPR.	NR	yes	yes	yes	no	no	no	No
Drahota (2016)	To facilitate the continued growth of this field by examining the characteristics of CAPs and the current state of the science, identifying the facilitating and hindering influences on the collaborative process, and developing a common term and conceptual definition for use across disciplines	Systematic	PsycInfo, Proquest, ERIC, CSA Social Services Abstract, PubMed, Business Source Premier	1993-2015	50	USA=31, Non-USA=19	(1) Involved a collaborative partnership (collaboration or partnership between at least one academic and at least one community stakeholder), (2) Contained a systematic evaluation of the collaborative process, (3) Written in English, and (4) Published in a peer-reviewed journal.	(1) Review article, (2) Written in a language other than English, or (3) did not present original data	To ascertain the validity of individual studies, the pairs of data extraction team members independently determined whether objective evaluation methods were used for each study, coming to a consensus as needed	NR	Community-Academic Partnerships=50	NR	Non-categorical, Community-Academic Partnerships	CAPs	CAP research spans disciplines, involves a variety of community stakeholders, and focuses on a large range of study topics. CAP research articles, however, rarely report characteristics such as membership numbers or duration. Most studies involved case studies using qualitative methods to collect data on the collaborative process. Although various terms were used to describe collaborative partner…	NA	Yes	Yes	Yes	Yes	Yes	Yes	Shalowitz MU, Isacco A, Barquin N, et al. Community-based participatory research: a review of the literature with strategies for community engagement. J Dev Behav Pediatr. 2009;30(4):350- 361.; Stacciarini JR, Shattell MM, Coady M, Wiens B. Review: community-based participatory research approach to address mental health in minority populations. Community Ment Health J. 2011;47(5):489-497.
Drawson (2017)	1) to catalog the wide array of Indigenous research methods in the peer-reviewed literature, 2) to describe the commonalities amongst methods to guide researchers and communities in future method deverlopment	Systematic	Academic Search Premier, Australian Indigenous HealthInfoNet, Bibliography of Native NorthAmericans, CINAHL, ERIC, Indigenous Studies Portal, Native Health Database, NIICHRO,PsycARTICLES, PsycINFO, and Web of Science	CD	64	CD	1) English 2) Theory, primary research, methodology papesr 3) "The authors did not specify a definition of “Indigenous” prior to selecting studies for review; this was purposeful. Through this method, we were able to employ an inductive approach and allow the researchers immersed in this work to provide a definition rather than prioritizing the authors’ judgment in terms of which methods were dee…	NR	No; a. The study purpose was to investigate methods as opposed to results, and b. The majority of studies would have received a “weak” rating and been removed from the review because most quality assessment tools favour randomized controlled trial designs.	Indigenous Populations/Communities	This review covered methods and approaches in conducting research with Indigenous communities	NR	non-categorical, reviewing approaches to conducting research with Indigenous populations		5 themes emerged: General Indigenous Frameworks, Western Methods in an Indigenous Context (photovoice, autoethnography, mixed methods, self-location, Emic-etic approach), CBPR, Storytelling (includes yarning), and Culture-Specific Methods.	NR	yes	yes	yes	yes	yes	yes
Evans (2010)	A systematic review was undertaken of all studies using any recognized research methodology from 1974 to 2007 reporting on health and social outcomes of participatory approaches by UK public health units.	Systematic	AMED, ASSIA, BHI, BNI, Campbell collaboration, CINAHL, Cochrane library, Community wise, Medline Embase, HMIC, IBSS, PsychINFO, SCI, SSCI, Social care online Sociological abstracts	1992-2005	7	United Kingdom	All populations, communities, and groups, any empirical study of an intervention which has sought to involve, engage or work in partnership with a UK community or population, Any UK NHS health authority, NHS trust or primary care trust public health unit including health promotion units, any health or social outcome including increased involvement in health-related decisin making, any study desig…	Non-UK studies, commentary and opinion pieces, before 1974 or after 2007, non-peer reviewed publications	Appraisal of qualitative and quantitative questions, cited from: Smith K, Bambra C, Joyce K et al. Partners in health? A systematic review of the impact of organizational partnerships on public health outcomes in England between 1997 and 2008. J Public Health 2009;31(2):210–21.	local south asian community, estate population, city population, ward population, regional population, neighborhood	Partnerships using participatory research methods, not specific to a categorization	Using participatory research methods in the United Kingdom	Non-categorical: All research using participatory methods in the UK	The main finding of this study is that there is very little evidence in the peer-reviewed literature of participatory approaches by UK public health units or of such approaches having any noteworthy impact on health and social outcomes. A conclusion of a lack of evidence is a common one in systematic reviews, and although possibly frustrating for the reader, does at least provide a firm empirical…	NR	no	no	yes	yes	yes	yes	Yes
Fergusson (2018)	We conducted a review of the published literature looking for trials that report engaging patients in the research. We included both randomized controlled trials and non-randomized comparative trials. We looked at these trials for important study characteristics, including how patients were engaged, to better understand the practices used in trials. Importantly, we also discuss the number of tria…	Systematic	MEDLINE®, EMBASE®, Cinahl, PsycINFO, Cochrane Methodology Registry, and Pubmed	2012-2016	23	United States (n=10); United Kingdom (n=9); Netherlands/France/Spain (n=3); Canada (n=1)	We have included all clinical trials that reported a patient perspective elicited for the purposes of research. We have included all reports where patients, family members, caregivers and community members provided input, guidance or consultation (or otherwise described contribution) on at least one element of the research process. Elements included topic generation, prioritysetting, question ref…	excluded all systematic reviews, cross-sectional and non-comparative studies, studies that did not provide any details on patient perspectives, studies with no full text available, and those that were non-English or non-French language.	NR	Studying patient engagement - Patient representatives are reported as being patients, parents, caregivers, and members of community organizations; almost half of trials (48%; 11/23) reported the inclusion of ethnic minority and marginalized populations in their study; Engagement with young patients was noted in three trials (13%, 3/23);	Clinical Trial research studies, likely classified as community/patient engagement	United States, Canada, Netherlands, Spain, UK - research focus on patients and caregivers	Non-categorical: Assessing patient engagement in variety of clinical trials	The prevalence of patient engagement in patient-oriented interventional research is very poor with 23 trials reporting activities engaging patients. Research dedicated to determining the best practice for meaningful engagement is still needed, but adequate reporting measures also need to be defined. The results of this review indicated that the prevalence of patient engagement across trials is ex…	NR	no	yes	yes	no	no	no	No
Fleischhacker (2016)	1) examine methodology and current evidence of physical activity interventions and community-wide initiatives among AI/AN children and adolescents	Systematic	PubMed, Scopus, Web of Science	CD	92	USA (n=92)	1) Peer-reviewed original research 2)English 3) reported physical activity among NA youth predominantly under age 18 4) parents, teachers, other key stakeholders who designed native youth study were also considered	1) not associationed with intervention or community-wide initiative 2) abstracts, conference proceedings, dissertations, conceptual papers, commentaries, and reviews 3) nationwide initiatives	NR	Native American/Alaska Native youth and adolescents, from early infancy to high school-aged	Community-based participatory research; tribally-driven research models	Midwest (N=4) Northeast (n=2) Northern Plains (n=1) Pacific Northwest (n=4) Southeast (n=2) Southwest (n=6) Rural (n=19) Urban (n=1)	Categorical, promoting physcial activity and obesity prevention among NA/AN youth and community-wide initiatives to promote PA		Interventions: half explicity noted using a participatory research approach, one thrid used a randomized design, only three studies reported on post intervention findings Community-wide initiatives: all but one initiativre used tribal participatory or parnership building approach, 6 studies provided insights on promising areas such as improving environmental access to recreational areas and facil…	Interventions and community-wide initiatives to increase PA among NA youth appear to be culturally and contextually fesasible to address disproportiante risk of developing T2D, CD, and obesity	yes	yes	yes	no	no	no
Frerichs (2016)	1) identify and describe specific types of interventions, theoretical foundations, engagement strategies, and challenges involed in these studies, 2) examine the impact of child and youth particiaptory interventions on obesity and obesity related lifestyle, 3) summarize reported adverse effects	Systematic	Pubmed, PsychINFO, ERIC	1985-2014	18	USA (n=12) Canada (n=4) UK (n=1) New Zealand (n=1)	1) engaged subset of children or youth in participatory roles to design or implement obesity or obestiy-related lifestyle 2) ages 5-18 3) required to report a diet, physical activity or weight outcome that was measured at baseline and at least once following intervention 4) Controlled before/after, RCT, and CRT	1) engagement of older youth (19-26) 2) limited involvement of few children 3) formative research (e.g. focus groups and interviews) 4) all study designs that were not CBA, RCT, CRT	Cochrane Collaboration Handbook for Systematic Review of Interventions , performance bias not measured	Studentst (n=9) Peers (n=7) African American Adolescents (n=1) Children w/ >=2 risk factors for T2D	Functional Participatory models (n=9) engaged older youth to deliver health eating and PA curricula to younger children after adult training, Interactive Participatory Models (n=-4) varied approach, adult facilitator sworked with youth on an ongoing basis over months to years	School-Based Setting (n=16) Commununity Setting (n=2)	Categorical, use of participatory engagement w/ youth to promote PA and healthy eating to youth		1) 14 studies were based on a theoretical framework approach (Bandura's SCT (9), theory of planned behavior (1), diffusion of innovations (1), self-determination theory (1), circle of courage (1) four Rs model (1), peer teaching model (1) positive youth and life development framworks (3), ecological models (3), strategies target self efficacy , used observational learning techniques, developing y…	13/18 demonstrated statistically significant improvements in at least one weight, PA, or dietary change outcome, 6 reported a weight related easure as a primary outcome reported significant imporvements, 3 reported significant decreases on measured BMI z-scores, 2 had significant positve effect on PA, 7 reported significant effects on diet	Yes	Yes	Yes	No	No	No
George (2014)	1) assess barriers and facilitators to racial/ethnic minority participation in health research	Systematic	PubMed, Web of Science	CD	44	USA (n=44)	1) english language 2) united states 3) 2000-2011 4) include one of the following adult ethnic/racial pops: African Americans, Latino, Asian-American, Asian-Pacific Islander	1) American Indians/Alaska Natives	NR	African Americans (n=16 studies), Asian Americans (n=6) Latino (n=3), Pacific Islander (n=1) >=2 R/E Groups (n=18)	NA	varied	non-categorical, assessing barriers and facilitators to racial and ethnic minorities' participation in health related research in the United States	participation	Shared barriers: mistrust, competing demands, unintended consequences, Stigma, health insurance, legal status (i.e. immigrants) and lack of access to information Shared Facilitators: culturally congruent study designs, benefits to participation, benefiting family/community, convenience, low risk	NA	Yes	Yes	Yes	Yes	Yes	No
Greenhalgh (2016)	To undertake a narrative review of different models of co-creation relevant to community based health services, constract their diverse disciplinary roots and hightlight their common philosophical assumptions, principles of success, and explanations for failrures and apply them to an empirical case study of a community-based research service partnership.	Narrative Review	Ovid Medline, Embase, Culumative Indx to Nursing and Alliead Health Literature, Cochrane Library	NR	8	UK (n=3), USA (n=1), Australia (n=1), Denmark (n=1), Norway (n=1), Canada (n=1)	NR	NR	NR	Models and frameworks that have been created to study the impact of co-creation in community based health services	NA	setting of studies took place in multiple countries, but majority of frameworks come from UK	Non-categorical, review of models and frameworks and case study example	Co-creation emerged independently in several fields, including business studies (“value co-creation”), design science (“experience-based co-design”), computer science (“technology co-design”), and community development (“participatory research”). These diverse models share some common features, which were also evident in the case study. Key success principles included (1) a systems perspective (a…		no	yes	yes	yes	yes	yes	No
Gribble (2014)	Review reporting of ethical concerns and community involvement in peer-reviewed systematic reviews or meta-analyses concerning American Indians, Alaska Native, or Native Hawaiian health	Systematic	PubMed, Embase, Cochrane, Native Health Database	1986-2012	107	US (n=107)	1) peer-reviewed journal 2) systematic review or meta-analysis 3) english language 4) focused on AI/AN/HN health or health topic reporting findings in a way that could pose a risk to communities	1) not systematic review or meta-analysis 2) only abstracts 3) not in Peer reviewed journal 4) only reported on first nations of aboriginal populations, or others not clearly identified as US	NR	AI/AN/HN	NR/NA	varied	non-categorical, do SR/MA on AI/AN/HN health topics report ethical concerns/community involvement in research? Further, do these SR/MAs pose a risk to the community	Ethics	almost none of the reviewed articles discussed ethics or community involvement, estimates of only 28% of papers discussed benefits of the synthesis research for AI/AN/HN communities	Potential: it may be unethical to include AI/AN/HN populations and stats in a meta-analysis, this may give the wrong impression when combined with other populations	Yes	Yes	Yes	Yes	Yes	Yes
Haijes (2016)	describe and evaluate available knowledge on participatory methods in pediatric research	Systematic	PubMed, CINAHL, PsychINFO, Scopus, Cochrane	CD	24 (9 original studies)	CD	1) Pediatric Medical Research with active involvement of children in the descin and conduct of the study 2) articles contain description of participatory method used	1) Not english 2) not an article	NR	Children, ages 2-19	6 methods are described 1)Observational Methods 2) Verbal Methods 3) Written Methods 4) Visual Methods 5) Active Methods 6) Mosaic Approach	Varied, in healthcare setting primarily	non-categorical, what are the various particiaptory methods used with children in medical research		6 participatory methods are described and reports on examples of their use and when certain methods are appropriate are given.	NR	No	Yes	Yes	No	No	No
Haithcox-Dennis (2013)	The purpose of this review is to describe the history of coalitions and the concept of social support, provide evidence that social support contributes to coalition success, and justify the need to further explore the role of social support in achieving coalition success	Comprehensive	Medline,CINHAL, PsychINFO, SOCindex	NR	NR	NR	NR	NR	NR	NR	Coalitions	Various	non-categorical: health promotion	The literature provides strong evidence that social support behaviors exist within health promotion coalitions and are associated with coalition succes		Yes	No	Yes	Yes	No	Yes	No
Happell (2016)	1) identify the occurrence of PMHCR in studies concerned with improving physical health care and physical health 2)examine the nature of physical health problems, scope of PMHCR across the research process and outcomes of these studies	Integrative Review	CINAHL, MEDLINE, Google Scholar	2015	4	US (n=2) CA(n=2)	1) physical health care of people with mental illness where consumers were involved in a highly particiapary way in at least 1 phase of the study as co-researchers	1) Not English 2) no collection of primary data	NA	Consumers with mental illness (n=247); African American homeless w/mental illness (n=42)	CBPR (n=2) Particiaptory Action Research (n=1) Community-based particiaptory action research (n=1)	Major urban areas and populous province (NY, CHI, Montreal, Ontario)	non-categorical, PMHCR studies aiming to improve physical health, the nature of physical health problems, and scope of PMHCR in research process		Mental Health consumers as co-researchers is feasible and conributes to more promising integrated care approaches; studies based on PMHCR tackling major issues of physical health ineqaulity between people with and without mental illness is feasible	NR	Yes	Yes	Yes	Yes	No	No
Hergenrather (2009)	To explore the use of photovoice as a research methodology to identify and explore community health and disability priorities.	Qualitative Review	CINAHL, EBSCO Academic Search Elite and Premier, ERIC, MEDLINE, PROQUEST, psycARTICLES, PsycINFO, PUBMED, and SCIENCEDIRECT.	Inception-2008	31	USA (n=20), Canada (n=3), UK (n=2), South Africa (n=2), Ireland (n=2), Australia and Guatemala (n=1 each)	1) Human studies; 2) English language, peer-reviewed journals; 3) Photovoice	Insufficient information for abstraction	NR	Various	Photovoice as method of CBPR	Various	Non-categorical: health, war	Findings are explored and organized by community concerns and priorities; participant recruitment, training, and camera instruction; identification of photo assignment; photo assignment discussion; data analysis; outcomes; and evaluation of program and policy changes	Despite the limitations of the studies and/or how they are reported, findings from this review support further application of photovoice to facilitate community change	Yes	No	No	Yes	No	Yes	No
Hou (2017)	To examine characteristics and promising strategies used by church-based interventions to reach racial/ethnic minorities regarding cancer education	Systematic	CINAHL, ERIC, Health Technology Assessments, MEDLINE, PsycInfo	2005-2016	20	NR	1) Published between January 2005 and December 2016, 2) Original peer-reviewed research with search terms in abstracts	1) Descriptive studies, 2) Not focused on cancer education or lifestyle change, 3) Not intervention studies, 4) Not in faith-based setting	Two reviewers examined abstracts of all retrieved journal articles to determine relevance for inclusion; Two reviewers independently screened titles and abstracts of studies for inclusion; Full text of final 45 articles were reviewed for inclusion	African American=8, Latino/Hispanic American=10, Korean American=1, Samoan American=1, African Americans age 40 or older, Latino/Hispanic American and other races were age 40 and older femailes or age 18 and above in the multiple cancer study	CBPR=3, Faith-based organizations=20	Southern USA, Nationwide, American Samoa, churches, faith-based	Categorical, cancer		Faith-based cancer education or lifestyle programs can lead to positive effects; Small media and group education were top two most popular intervention strategies in both African American and Latino groups; One-on-one strategy was used and showed effectiveness in some Latino studies; One Latino study used reduce structure barriers strategy; Client reminders could be used more in both groups and i…	Promising effectiveness on cancer knowledge, beliefs, and screening utilization demonstrated	No	No	No	No	No	No	DeHaven MJ, Hunter IB, Wilder L, Walton JW, Berry J (2004) Health programs in faith-based organizations: are they effective? Am J Public Health 94:1030–1036; Escoffery C, Rodgers KC, Kegler MC, Howard DH, Liang S, Pinsker E et al (2014) A systematic review of special events to promote breast, cervical and colorectal cancer screening in the United States. BMC Public Health 14:274. https://doi.org/…	Even though I entered information into the QA section, I am not convinced they necessarily completed a QA of the articles. It almost seems like it was just a review to see if the articles should be included or not.
Jagosh (2011)	1) what benefits can be observed from the collaborative steering of health intervention research by researchres and those affected by the issues under study, or who would apply the results? 2)how can benefits of such PR collaboration be conceptualized? 3) How do variations in program context and mechanisms influence the process and outcomes of collaborative health intervention research?	Realist Review	OVID Medline, EMBASE, PsychINFO, Web of Knowledge, PubMed, CINAHL, Cochrane Library, ERIC, Social Work Abstracts, Scopus, Proquest Dissertations and These, Google, Google Scholar, New York Academy of Medicine Grey Lit Report, Grey Net	N/A	276 (23 partnerships)	NR	Through a self-developed identification Tool: 1) does the citation indicated health-related research? 2) Does the citation indicate some form of data (process or outcome?) Through self-developed Selection Tool: 1) Does the full-text paper still indicate health-related research? 2) does the full-text paper indicate that participation occurred in the following three areas: a) partners were involved…	NR	Developed Appraisal Tool consists of three parts: 1) Did they receive an answer from the PI confirming they have the complete set of publications for each study or providing additional pubs? 2) are there rich descriptors of the outcomes? 3) Are there rich descriptors of the participatory process?	NR	NR	NR	NR		NR	NR	NR	NR	NR	NR	NR	NR
Jagosh (2012)	1. What benefits and/or constraints emerge from the collaborative undertaking of health-related research by researchers and those affected by the issues under study and/or those who would apply research results? 2. How can the collaborative research process be theorized and evaluated? 3. How do variations in the program’s context andmechanisms influence the process and outcomes of collaborative h…	Realist Review	OVID Medline, EMBASE, PsychINFO, Web of Knowledge, PubMed, CINAHL, Cochrane Library, ERIC, Social Work Abstracts, Scopus, Proquest Dissertations and These, Google, Google Scholar, New York Academy of Medicine Grey Lit Report, Grey Net		276 (23 partnerships)		Through a self-developed identification Tool: 1) does the citation indicated health-related research? 2) Does the citation indicate some form of data (process or outcome?) Through self-developed Selection Tool: 1) Does the full-text paper still indicate health-related research? 2) does the full-text paper indicate that participation occurred in the following three areas: a) partners were involved…		Developed Appraisal Tool consists of three parts: 1) Did they receive an answer from the PI confirming they have the complete set of publications for each study or providing additional pubs? 2) are there rich descriptors of the outcomes? 3) Are there rich descriptors of the participatory process?	Generally, community members/orgs and Researchers/academics	Participatory research across a number of domains	NR	non-categorical, evaluation of benefits and constraints, evaluation methods, and processes and outcomes	Evaluation	1) related to aim 1, evidence from the published literature was too varied to observe consistent links between the contextual factors existing before partnerhsip formation and the PR outcomes. 2) PR generates: culturally and logistically appropriate research characteristics, capacity to recruit, capacity of the community partners and research partners, disagreements between co-governing stakehold…	NOT NECESSARILY HEALTH RELATED: participatory research is a favorable approach to research, supporting health by improving research quality, empowerment, capacity building, sustainability, program extension, and unanticipated new activities.	Yes	Yes	Yes	Yes	Yes	Yes
Kenny (2013)	The aim of our study was to identify examples, in the international literature, of higher level community participation in rural healthcare	Scoping Review	Medline, CINAHL, Proquest, Expanded Academic, Informit and Cochrane databases, with additional searches using Google Scholar	January 1990 -- February 2012	6	Developed nations	January 1990 – February 2012; English; Original research article published in a peer reviewed journal; community participation; rural; international, developed countries; mixed population sociodemographic	Any study outside referenced dates; Non-English language articles; any article that was not original research and/or unpublished; no reference to community participation (i.e., individual consultation between health professional and client); no reference to rural health care services; developing countries; reference to only a single sociodemographic factor (i.e., gender, cultural group)	NR (not necessary for this as it is a scoping review)	N=3 in rural USA; N=1 in rural Canada; N=2 in rural Australia	Each study included aspects of community capacity building, partnership development, and community involvement in health care design and development	to map the existing evidence base on higher level community participation in rural healthcare planning, design, management and evaluation	Non-categorical; rural health settings	99 relevant articles were retrieved from databases. We identified six articles that most closely demonstrated higher level community participation; Arnstein’s notion of citizen power. While the identified studies reflected key elements for effective higher level participation, little detail was provided about how groups were established and how the community was represented. The need for strong p…		No	Yes	Yes	Yes	No	No	No
Krishnawami (2012)	assess whether 1) community engagement in obesity-prevention interventions influences health outcomes in diverse US school populations 2) a realationship exists between level of community enegagement and acievement of quantitative, study-defined health outcomes 3) certain elements of engagement and participation in specific research stages are linked to outcomes	Systematic Review	MEDLINE, CINAHL, PsycINFO	CD	16	US (n=16)	1) either formal or informal structures of partnership or empowerment 2) minimum participatory features: at least one school–community partner involved in at least one research stage 3) preventative orientation 4) child/adolescent pop in the U.S with at least 30% minority/low income status 5) statistical reporting and analysis of quantitative nutrition, weight, or physical activity outcomes 6) Ex…	NR	CE approached scored by two reviewers on 24 total metrics (10 on capacity building componenets, 14 on partner involvement across four research stages) using full point if metrics fully present, .5 if partially present, and 0 if not present	Varied, generally child or adolescent sample with at least 30% of sample minority/low income	school/community partner and academic/research partner	NR, ostensibily within schools/SBHCs	Categorical, does Community Engaged research design in obesity-prevention interventions influence health outcomes in diverse US schools		1) community engagement and combined outcome performance demonstrated a positive correlation suggesting that a greater degree of community engagement is linked to greater achievement of intervention outcomes 2) No differences were found when comparing pooled outcome performance among groups of interventions stratefied by type of stage involved	Meaningful partnership of diverse school communities within obesity prevention interventions can improve health outcomes	Yes	yes	Yes	Yes	Yes	Yes
Kwan (2018)	The purpose of this article is to provide a narrative review of the literature that identifies ethical issues that may arise from conducting CBPR studies, and the recommendations by researchers to mitigate such challenges.	Narrative Literature Review	Social Services Abstract, Social Work Abstracts, and SocINDEX, Google Scholar	NR	40	NR	criteria were that the articles were in English and published between January 2000 to July 2017; articles considered to be relevant - relevant if they provided a definition of CBPR (or any of its variants) and discussed the ethical issues relevant to this approach to inquiry;	Articles in language other than English, articles that did not review Community Based Participatory Research	NR	no specific mention of community participants, members of vulnerable or underserved communities	Community Based Research Partnerships	NR	Non-categorical: partnerships conducting cbpr research	1) Community as a unit of identity can lead to ethical concern of essentialism and identity politics 2) An approach for the vulnerable and marginalized can lead to an ethican concern of risk of re-stigmatization 3) Collaboration and equal partnership throughout the entire research process can lead to ethical concern of tokenistic partnerships and false equalitarianism. Nothing within the CBPR pro…	NR	yes	yes	yes	no	no	no	no
Laverack (2006)	This paper reviews the literature on how empowerment can lead to an improvement in the health status of an individual, group, or community.	Literature review	Medline, Sociofile (sociological abstracts), PsycINFO (psychological abstracts), ERIC (education resources), CINAHL (Cumulative Index of Nursing and Allied Health), EMbase, databases of the World Health Organization, and the Cochrane database of systematic reviews	1992-2005	NR	NR	1) English language; 2) Included empowerment	NR	NR	Very diverse	Empowerment	Various	Non-categorical: health and education outcomes	There is a broad body of literature on empowerment, and this review has been designed to identify material, particularly case studies, that can be included within the following 'empowerment domains': Participation; Community-based organizations; Local leadership; Resource mobilization; Asking 'why'; Assessment of problems; Links with other people and organizations; Role of outside agents; and Pro…	Participation appears to be associated with outcomes, but it is not well measured.	Yes	No	Yes	No	Yes	Yes	No
Loutfi (2018)	to better understand the challenges and best practices of health planning for Indigenous populations	Rapid Evidence Review	Medline (Ovid), PubMed, Embase, CINAHL, Scopus, Web of Science, Biosis Previews, Cochrane, and Trip	2001-2017	29	Australia (n=15), Canada (n=7), USA (n=6), New Zealand (n=1)	All research methodologies, including case studies Interventions studies that describe the design and implementation of the intervention (i.e., must have a planning component), Tools or methodologies that could be useful to managers or policy makers who conduct health planning for Indigenous people (if the article describes their use in the planning process), Articles looking at the health system…	Opinion pieces or editorials, Theoretical articles Interventions that only include health outcomes (i.e., they do not describe the design or implementation of the intervention), Articles that do not focus on policy or services for Indigenous people, Studies of health status or prevalence of disease, Studies on the training of new health professionals, Articles on how to ethically conduct research…	"No review articles were available on this topic, and the level of evidence was weak. In fact, few articles extended beyond a local, descriptive case study approach to the topic. As a result, we were unable to conduct a quality assessment of the articles."	Indigenous populations in Australia, USA, Canada, and New Zealand -	Participatory in nature, but not directly reported	Indgenous populations in USA, Canada, Australia and New Zealand	Categorial, health planning for indigenous populations	Analysis identified four broad domains related to Indigenous health planning: 1. Managing health care in organizations serving Indigenous clientele: Challenges and considerations; 2. Approaches to assessing Indigenous health needs and service delivery costs; 3. Toward cultural safety in health planning; and 4. Stakeholder participation in health planning. Our review indicates that while little ha…	NA	yes	yes	yes	no	no	no	no
Majamanda (2014)	evaluate the best available evidence on the effectiveness of community based nutrion education in improving the nutrion status of under-five children in developing countries	Systematic	CINAHL, EMBASE, MEDLINE, PubMed, Web of Knowledge	2001-2010	7	India (n=1) Bangladesh (n=2) South Africa (n=1) China (n=2) Iran (n=1)	1) RCTs, quasi-experimental studies, primary research from peer-reviewed journals, 2) studies used nutrtion education or counselling as interventions 3) Interventions delivered in community or at home to groups or individual caretakers by health-care providers and trained community members and/or peer counselors 4) English 5) Conducting in developing countries 6) Outcomes included increase in wei…	1) evaluations of effectivesness of provision of supplementary or complementary feeding, 2) combined interventions of education and provision of supp/comp feeding 3) systematic reviews, studies that looked at education provided at a health facility, and lthose that looked at education provided to children at school	NR	Varied (e.g. Malnourished children, children under 2yrso)	Implementers were trained before commencing intervention, in some cases, healthcare providers and nutrion workers implemented the intervention, in others community health workers/volunteeers, training involved a researcher developed training tool, others used a preexisting tool	Developing countries at the community level	Categorical: does community-based nutrtion education improve nutrition status of under-five children in developing countries		Under 5 malnourished children who were followed up after a community-based nutrtion education intervention showed increased weight, length, weight and height, weight, height and mid upper arm circumference, weight, and reduced morbidity	community-based nutrition education is effective in improving the nutrition status of under-five children in developing countries	Yes	yes	No	No	No	Yes
Mann (2015)	Identify characteristics of effective interventions for cervical cancer screening for Hispanics/Latinas in the USA, and identify faps in the existing cervical cancer prevention science literature	Systematic	PubMed, CINAHL, EBSCO Academic Search Premier, ProQuest, JSTOR, PsycINFO	CD	45(32 unique interventions)	US (n=45)	1) documented intervention designed to improve screening for cervical cancer 2) Hispanic/Lataina Women ages 18 and older 3) at least 50% of identified participants in intervention were hispanic/latina	1) papers that did not report sufficient info	NR	Hispanic Women for Cervical Cancer Screening	4/12 successful intervnetions used CBPR as part of their intervention develoment strategy	Community, Clinic, Chruch	Non-categorical: what are effective interventions for preventative screening of cervical cancer in hispanics/latinas in the US?		Intervention strategies included using Lay Health Workers/promotoras (n=24), Clinic-based strategies including free screening services, education and outreach (n=9), partnerships with churches consisting of educational interventions (n=5)	17 studies tested for cervivcal cancer screening rates, signficant increases were seen in reported screening rates	Yes	Yes	No	No	No	Yes
McCalman (2010)	Summarize a series of five papers and reports describing the efforts that Aboriginal men have made to develop and implemenet empowerment strategies through two north Quessnsland men's groups, and the role of PAR in enhacing and sustaining these processes	Meta-Synthesis	Informit, Blackwell Synergy, health InfoNet, Google, Google Scholar	CD	6	Australia (n=6)	1) studies of indigenous men's support group interventions which proided details on methodology 2) peer-reviewed or Grey Literature 3) published between 2000-2008	NR	NA	Aboriginal Men participating in a men's support group	Empowerment framework with PAR methodology	Community, support groups	Non-categorical: summarizing research papers on empowerment strategies used with aboriginal men's support groupsq		Three themes: taking control and responsibility, influencing change through direct program delivery, partnerhips and/or advocacy;	While non directly reported: social and emotional wellbeing outcomes and taking control and responsibility outcomes reported relate to health and wellbeing of individuals	Yes	Yes	yes	No	No	No
Mikesell (2013)	To assess the literature concerning ethical CBPR principles to identify commonly used principles to aid in future development of a conceptual framework for ethical CBPR	Thematic Literature Review	Pubmed, CINAHL, PsychINFO, and Web of Science	January 1, 1990 -- August 8th, 2018	57	38 discuss CBPR projects that took place in the United States, 13 in Canada, and 6 in the United Kingdom	articles were in English; were published in a peer-reviewed journal; discussed research conducted entirely in the United States, United Kingdom, or Canada; had a health focus; described research conducted in close collaboration with underprivileged or underserved community partners; provided specific examples from direct research experience; and focused primarily or mostly on research ethics	NR	NR	tribal, aboriginal, or indigenous communities (n = 15); low socioeconomic status African American, Hispanic, immigrant, or refugee communities (n = 12); at-risk women or youths (n = 8); persons with medical conditions (n = 7); and communities at risk for toxic environmental exposures (n = 3). Twelve articles do not focus on a particular community.	NR		Non-categorical	Initial search returned 977 studies, which were narrowed down to 57 articles eligibility criteria	Our results support previous studies that show that the Belmont principles do not provide a comprehensive guide to research ethics in CBPR. Although CBPR practitioners do not question the importance of the autonomy and well-being of individual participants, they may take issue with the ways these principles are used in traditional research models and call for supplementing them with additional pr…	NR	Yes	Yes	Yes	No	No	No
Miller (2012)	To review aimed to address studies of cancer control in Indigenous populations, with a focus on: (1) the nature and extent of community engagement; and (2) the extent to which community engagement has facilitated successful outcomes	Narrative Review	MEDLINE (via Ovid and Pubmed), psycINFO, CINAHL and Google Scholar	2004-2011	32	Australia, New Zealand, Canada & USA	• Original, peer-reviewed articles published since 2004. • Studies aiming to improve Indigenous health through programme evaluation or research in the area of cancer control [i.e. primary prevention, early detection and/or therapy (Australian Institute of Health and Welfare 2011), including tobacco control and smoking cessation]. Programme evaluation is taken to mean assessment of specific progra…	NR	NR	NR	NR	Indigenous cancer control	Categorical: cancer	Searches yielded a total of 4891 initial results, which were narrowed down to 37 studies meeting inclusion criteria	This narrative review highlighted significant scope for improvement in community-based studies addressing Indigenous cancer control. Increased attention to the philosophical underpinnings of community engagement is required to ensure that the benefits of this approach are translated to achieve improved cancer control outcomes. An increased awareness of the benefits of community engagement may pro…	Cancer	Yes	Yes	Yes	No	No	No
Milton (2012)	This paper presents a systematic review of the population impact of initiatives which aim to engage communities in action to improve social determinants of health.	Systematic	Not included	NR	13	UK	1) community engagement in relation to planning, design, delivery or governance of initiatives to address social determinants of health	1) individuals not community; 2) screening programmes; 3) healthcare settings/secondary prevention; 4) outside UK; 5) before 1990	NICE	Community partnerships/initiatives	Community engagement	Community settings	Non-categorical: social determinants of health	The synthesis found no evidence of positive impacts on population health or the quality of services, but initiatives did have positive impacts on housing, crime, social capital and community empowerment	Benefits on housing, social capital, crime and community empowerment, but not population health	Yes	No	No	Yes	Yes	Yes	Yes
Nwanyanwu (2017)	This systematic review identifies studies in ophthalmology that utilize tenets of CEnR to address issues in eye health	Systematic	Ovid MEDLINE, NLM Pubmed, Ovid Embase, Scopus and the Cochrane Library	1946-2016	18	USA, Papua New Guinea (n=2), Australia (n=1)	1) English language articles; 2) Following at least one of 9 principles of community engaged research	NR	NR	Very diverse	Community engagement	Various	Categorical: Opthamology	Trust and building relationships were key elements of a majority of studies	Ophthalmology is perfectly positioned to benefit from CEnR. Increased community engagement in ophthalmic research would expand the reach of our work and address some of the most difficult problems in vision disparities and outcomes	Yes	No	Yes	Yes	Yes	No	No
O'Mara-Eves (2013)	To undertake a multimethod systematic review which builds on the evidence that underpins the current UK guidance on community engagement; to identify theoretical models underpinning community engagement; to explore mechanisms and contexts through which communities are engaged; to identify community engagement approaches that are effective in reducing health inequalities, under what circumstances …	Systematic	CDSR, Cambell Library, DARE, HTA, NHS EED, TRoPHI, DoPHER	1990-2011	361	USA (n=268); UK (n=26)	1) Publication after 1990; 2) English, 3) Intervention related to community engagement; 4) Outcome, economic or process evaluation; 5) measured health/community outcomes; 6) conducted in OECD country		Cochrane risk of bias assessment tool	Very diverse	Community engagement	Various	Non-categorical: various health topics	Results from 131 studies included in a meta-analysis indicate that there is solid evidence that community engagement interventions have a positive impact on health behaviours, health consequences, self-efficacy and perceived social support outcomes, across various conditions	Community engagement for disadvantaged groups are effect in terms of health behaviours, health consequences, participant self-efficacy, and perceived support outcomes; findings are robust and not due to systematic methodological biases.	Yes	Yes	No	Yes	Yes	Yes	Yes
O'Mara-Eves (2015)	This systematic review was conducted to evaluate the effectiveness of public health interventions that engage the community on a range of health outcomes across diverse health issues.	Meta-analysis	CDSR, Cambell Library, DARE, HTA, NHS EED, TRoPHI, DoPHER	1990-2011	131	USA (n=113); UK (n =5), Canada (n= 5); other OECD (n=8)	1) Publication after 1990; 2) English, 3) Intervention related to community engagement; 4) Outcome, economic or process evaluation; 5) measured health/community outcomes; 6) conducted in OECD country		Cochrane risk of bias assessment tool	Ethnic minority groups; low SES	Community engagement	Various	Non-categorical: various health topics	The overall effect size for health behaviour outcomes is d = .33 (95% CI .26, .40). The interventions were also effective in increasing health consequences (d = .16, 95% CI .06, .27); health behaviour self-efficacy (d = .41, 95% CI .16, .65) and perceived social support (d = .41, 95% CI .23, .65).		Yes	Yes	Yes	Yes	Yes	Yes	Yes
Preston (2010)	To synthesise the evidence for outcomes from community participation in rural health service development	Literature review	e Cochrane Collaboration, PubMed, CINAHL and INFORMIT	1997-2009	37	Canada=1, Uganda=1, India=1, Bangladesh=1, South Africa=2, Pakistan=1, Australia=18, USA=3, New Zealand=1, New Guinea=1, Cambodia=1, Ethiopia=1, Nepal=1, Niger=1, Iran=1, Sierra Leone=1, Laos=1	1) Rural: activities were undertaken predominately outside of capital cities, 2) Community participation took place, 3) Community participation was directed towards rural primary health care development as defined above, 4) Outcomes (positive, neutral or negative) were demonstrated and reported	NR	NR	NR	NR	Rural primary health care	Categorical, rural primary health care		There is some evidence of benefit of community participation in terms of health outcomes. We found only a few studies demonstrating higher levels of evidence.	Various reported	Yes	Yes	Yes	Yes	Yes	Yes
Prost (2013)	We assessed the effects of women’s groups practising participatory learning and action, compared with usual care, on birth outcomes in low-resource settings	Systematic & meta-analysis	PubMed, Embase, Cochrane library, CINAHL, African Index Medicus, Web of Science, the Reproductive Health Library, and the Science Citation Index	inception-2012	7	Bangladesh, India, Malawi, and Nepal	1) randomized control trials; 2) intervnetion included participatory learning cycles; 3) women of reproductive age; 4) outcomes of maternal mortality, neonatal mortality, stillbirths	NR	CONSORT and Cochrane Collaboration's tool	Pregnant women	Participatory learning groups	Low & middle-income countries	Categorical: maternal and newborn health	With the participation of at least a third of pregnant women and adequate population coverage, women’s groups practising participatory learning and action are a cost-eff ective strategy to improve maternal and neonatal survival in low-resource settings	Meta-analyses of all trials showed that exposure to women’s groups was associated with a 23% non-signifi cant reduction in maternal mortality (odds ratio 0·77, 95% CI 0·48–1·23), a 20% reduction in neonatal mortality (0·80, 0·67–0·96), and a 7% non-signifi cant reduction in stillbirths (0·93, 0·82–1·05), with high heterogeneity for maternal (I²=64·0%, p=0·011) and neonatal results (I²=73·2%, p=0·…	Yes	No	Yes	No	No	No	Yes
Ragavan (2018a)	Explore the needs and lived experiences of racial and ethnic minority survivors of domestic violence.	Systematic	PubMed, Web of Science, PsycInfo, CINAHL	2005-2016	13	United States (n=13)	Included if they specified using a CBPR approach, studies must be published in peer reviewed literature and focus on the needs and/or lived experiences of racial and ethnic minority female domestic violence survivors living in the United States as a stated objective of the research.	Excluded cbpr that did not specifically focus on racial and ethnic minority services, articles related to people who use violence or children exposed to domestic violence, and studies published as reports, abstracts, dissertations, or powerpoint presentations. All interventions or evaluation of interventions were excluded as we were specifically focused on survivors' needs and lived experiences.	NR	Domestiv violence survivors residing in the United States. Focused on a variety of racial and ethnic minority groups, the majority identifying as African American or Latina. Participants from a range of racial and ethnic minority groups were represented in these articles including African American, Latina, Vietnamese, Cambodian, Chuukese, Filipino, and multiple racial and ethnic groups.	CBPR partnerships (n=13), eleven used a qualitative approach, one used quantitatie, one employed mixed methods. Ten articles included women as participants, two included men and women, and one included service providers who work with femal domestic violence survivors.	NR	Categorical, domestic violence survivors	Articles discussed the following CBPR values in research: Creating relationships of transparency and trust, building on each party's strengths, resources, and interests, Attending to equal distribution of structural and individual power, Equitable decision-making and mutlal accountability, Fostering responsiveness to the ongoing and evolving needs and priorities of all stakeholders, Promoting sha…	NR	yes	yes	no	no	no	no	No
Ragavan (2018b)	The aim of the current study was to conduct a systematic literature review of articles within the past 20 years (1996 –2016) that used a community-based research approach to develop and evaluate an intervention to support DV survivors. We were specifically interested in understanding (a) the type of intervention, (b) program evaluation design and results, and (c) the extent of the community–acade…	Systematic	PubMed, PsychInfo, Web of Science, CINAHL	2001-2017	20	United States (n=20)	Studies were included if they used a community-based research approach, defined to include authors’ use of the terms CBPR, action research, participatory action research, community– academic partnership, or a description of a collaborative relationship. Additional inclusion criteria included articles that (a) described an intervention designed to support DV survivors; (b) partnered with DV advoca…	Articles that used community-placed research, or research conducted in the community without community involvement, were not included. we excluded community-based research without intervention development, articles related to people who use violence or children exposed to DV, articles related to sexual assault survivors or prevention-focused initiatives for the general community, and studies publ…	NR	Majority women, victims of domestic violents, mean age between 27-35	Community Based Research partnerships (n=20), majority of partnerships had domestic violence staff or advocates, alongside DV victims	United States, varying locations	Categorical: Using a community-based research approach to develop and evaluate an intervention to support Domestic Violence survivors.	set the stage for further research. It may be useful to explore how best to incorporate community members, especially DV survivors, into intervention implementation and evaluation without adding undue burden; Several practice-focused recommendations also emerged. Collaboratively developed interventions that use novel approaches beyond small-group sessions, including those that emphasize use of te…	NR	yes	yes	yes	yes	yes	yes	Yes
Rifkin (2014)	The purpose of this article is to review research seeking to link community participation with improved health status outcomes programmes	Literature Review	Google Scholar, PubMed	2009-2012	NR	Not included in literature analysis	included reviews that examined programmes where professionals designed the programme and mobilized communities to take up the benefits; inclusion criteria not reported in this literature review of a separate systematic review	NR	NA	not directly reported	not directly reported	not directly reported in literature review		The results show that in most studies community participation is defined as the intervention seeking to identify a direct causal link between participation and improved health status modeled on Randomized Control studies (RCT). The majority of studies show it is not possible to examine the link because there is no standard definition of ‘community’ and ‘participation’. Where links are found, they…	NR	no	yes	yes	yes	yes	yes	Yes
Salimi (2012)	assess effectiveness aspects of CBPR (i.e. positive changes in the community)	Systematic	PubMed, Scopus, EMBASE, CINAHL, OVID Medline, PsychINFO	2004-2008 (8 intervention studies)	56	NR	1) published between 200-2009 2) original research 3) CBPR elements of particiaption in the process of execution of research 3a) includes: choosing research question, proposal development, financial responsibility for grant funds, study design, building partnership, preparation of measurement instruments, data collection,	Papers related to descriptive process of CBPR	Critical Appraisal forms (same used by Viswanathan (2004): 1) category one related to quality of research methodology (interventional, observational, and qualitative research) 2) category two related to quality of participation and community engagement	Academic/Research and Communities; various	CBPR	Variuos	non-categorical; Is CBPR an effective approach toward improving the health and well-being of community members?		Out of 8 included intervention studies using CBPR approach, 7 showed relative evidence of CBPR's effectiveness	Various, but 8 of the 56 studies showed that CBPR approach was introduced as a way towar promoting the health of community members	Yes	Yes	Yes	Yes	Yes	Yes
Salsberg (2015)	To undertake a critical review describing key strategies supporting development of participatory research (PR) teams to engage partners for creation and translation of action-oriented knowledge	Critical Review	PubMed, Embase, ISI Web of Science and CAB databases, and books	January 1995 -- October 2009	54	USA	NR	NR	NR	Studies in which Barbara A. Israel, Meredith Minkler, Nina Wallerstein, or Ann C. Macaulay was one of the first three or the last author(s)?	NR	Studies that focused on Successful Strategies to Engage Research Partners for Translating Evidence into Action in Community Health	Non-categorical	1,886 studies were retrieved from database extraction, which were narrowed down to 54 studies meeting eligibility criteria	five key strategies: developing advisory committees of researchers and intended research users; developing research agreements; using formal and informal group facilitation techniques; hiring co-researchers/partners fromcommunity; and ensuring frequent communication	NR	Yes	Yes	Yes	No	No	No
Shamrova (2017)	This review is an attempt to support the critical conversation about PAR, especially in regard to (1) its methodological features, as well as (2) outcomes of genuine children's participation in PAR for children and youth themselves, social service organizations, and communities	Integrative Review	Ebscohost, JSTOR, Proquest, PROJECTMUSE, Scopus, Web of Science, Pubmed	2000-2015	45	US (n=21); Lebanon (n=1); Italy (n=1); Slovakia (n=1); Canada (n=6); Democratic Republic of Congo (n=1); Nigeria (n=1); Sierra Leone (n=1); UK (n=3); Philippines (n=2); Bosnia & Herzegovina (n=1); Australia (n=2); Iraq (n=1); Jordan (n=1); Hong-Kong (n=1); Netherlands (n=1); India (n=1); Sri Lanka (n=1); China (n=1), Ghana (n=1), Malawi (n=1); South Africa (n=1)	Published in English, focuses on Participatory Action Research, must include majority youth under age 18, published between January 2000-January 2016	preliminary exclusion criteria are: (1) Articles that focus entirely on theory building were excluded. (2) Only empirical English-language peer-reviewed articles were included. (3) Articles discussing studies in which only adults participated were removed. (4) Articles in which majority of the participants, even if defined as youth or young adults were over 18 years of age were excluded. (5) The …	NR	Youth participants under the age of 18, participants are located all throughout the world varying by study, youth actively participating in research processes	Participatory Action Partnerships (n=45), with varying degrees of success	US (n=21); Lebanon (n=1); Italy (n=1); Slovakia (n=1); Canada (n=6); Democratic Republic of Congo (n=1); Nigeria (n=1); Sierra Leone (n=1); UK (n=3); Philippines (n=2); Bosnia & Herzegovina (n=1); Australia (n=2); Iraq (n=1); Jordan (n=1); Hong-Kong (n=1); Netherlands (n=1); India (n=1); Sri Lanka (n=1); China (n=1), Ghana (n=1), Malawi (n=1); South Africa (n=1)	Non-categorical: Participatory Action Research with youth.	PAR with children and youth showed evidence of positive outcomes for children, organizations, and communities. However, PAR with children and youth still faces the challenges of involving very young participants, providing meaningful participation opportunities and addressing power differences between children and adults in diverse cultural contexts.	NR	no	yes	yes	yes	no	no	No
Sikorski (2018)	We conducted a systematic review to answer the question: “Can postnatal women’s groups improve health outcomes for mothers and children in high-income countries?”	Systematic	MEDLINE, EMBASE, Cochrane databases	1995-2015	9 studies, 13 papers	USA (n=2), Australia (n=2), Canada (n=1), UK (n=1), Scotland (n=1), Finland (n=1), Sweden (N=1)	searched for randomised controlled trials testing any group-based intervention during the postnatal period, in HICs.	NR	NR	Total of 3029 women - The majority identified and worked exclusively with vulnerable or high risk groups, defined by inner-city disadvantage , pre-term birth or very low birth weight , severe fear of childbirth, having undergone an emergency caesarean section, or depression risk. The remaining studies, i.e., three out of a total of nine trials, looked at mother–infant pairs at low risk of develop…	Not directly reported type - "Group-based interventions, facilitated by health professionals, ranged from didactic to participant-led."	USA (n=2), Australia (n=2), Canada (n=1), UK (n=1), Scotland (n=1), Finland (n=1), Sweden (N=1) - " vulnerable or high risk groups, defined by inner-city disadvantage , pre-term birth or very low birth weight , severe fear of childbirth, having undergone an emergency caesarean section, or depression risk"	Categorical, studies of postnatal women's groups effect on improved health outcomes for mothers	This literature review highlights a lack of well-described, quality studies investigating groupbased support for promoting the health and wellbeing of postnatal mothers in high-income countries and the importance of ensuring the logistical challenges of implementing group-based approaches are addressed. The majority of studies did not show an association between the use of post-natal groups and h…	Greater rate of reduction of depression symptoms, greater growth in mood regulation, increased exercise behavior change,	no	no	no	yes	yes	yes	Yes
Skevington (2013)	To examine evidence for the effectiveness of the stepping stones intervention in HIV prevention	Systematic	Web of knowledge, Psych INFO, PubMed, MEDLINE,	Before June 2010	8	India, Gambia, S. Africa, Ethiopia, Angola, Tanzania, Uganda and Fiji	(i) published between 1999 and 2010, (ii) applied randomized-controlled designs or quasi-experimental prospective designs with an active control group who did not receive the preventative intervention, (iii) aimed to prevent the spread of HIV/AIDS by addressing gender inequalities and improving communications between sexual partners, family and community members, (iv) conducted in community setti…	NR	NR	Reported diverse in-depth details across all included RCTs	Participatory	Low to middle income countries	Categorical: HIV/AIDs		Infection incidence tested in the only RCT showed no significant reduction in HIV, although HSV-2 decreased. Condom use increased (two countries out of eight). Risk reduction results were mixed for declining alcohol misuse (two studies in three) and multiple partners (one in two). Communicating HIV information to partners, family or community improved (three studies from seven). Gender inequity w…	Yes	No	No	yes	No	No	Yes
Soh (2011)	To review published studies using action research in the intensive care unit (ICU) in order to provide an intervention framework to improve clinical outcomes	Systematic	Cumulative Index of Nursing and Allied Health Literature (CINAHL); Scopus, Medline, Embase, PsycINFO, and the World Wide Web	1982-2009	21	UK (n=12); Thailand (n=2); New Zealand, Australia, Finland, USA, Switzerland each had 1	Action research in ICU	NR	Critical Appraisal Skills Programme (CASP)	Various	Action research and PAR	Intensive Care Unit (ICU)	Categorical: ICU	Predominately studies using action research involved nurses in collaboration with patients and family and other health care practitioners to address identified problems in the ICU.	Capacity to improve communication skills was a common focus; few studies aimed at improving clinical practice.	Yes	No	Yes	Yes	Yes	No	No
Souleymanov (2016)	to identify ethical issues in CBPR with people who use drugs that were documented in peer-reviewed and grey literature	Scoping Review	ProQuest (Applied Social Sciences Index and Abstracts, Biological Sciences: Virology and AIDS Abstracts, Canadian Research Index, ERIC, ProQuest Research Library, Pro- Quest Science Journals, PsycARTICLES, PsycCRITIQUES, PsycINFO, Social Services Abstracts, Sociological Abstracts); 2) Ovid (Ovid MEDLINE, Embase, NASW Clinical Register, SocialWork Abstracts); 3) JSTOR; 4) EBSCO host; and 5) Cochra…	1985-2013	25	Canada, the United States, the United Kingdom, and Australia	1) published between 1985 and 2013; 2) English language articles from national and international peer-reviewed or scholarly journals, or reports dedicated to health, medicine, social sciences, and interdisciplinary research; 3) articles or reports about drug use/users; 4) articles or reports on the topic of “ethics” (including such diverse aspects of ethics as challenges, compensation, recruitmen…	Biomedical studies reporting findings on drug users that didn't related to CBPR	NR (not necessary as this was a scoping review)	NR	NR		Categorical: people who use drugs	874 references from initial database extraction in which 25 met inclusion criteria	Five areas were identified as important to the ethics of CBPR with people who use drugs: 1) participant compensation, 2) drug user perspectives on CBPR, 3) peer recruitment and representation in CBPR, 4) capacity building, and 5) participation and inclusion in CBPR	NR	Yes	Yes	Yes	No	No	No
Spector (2012)	This review synthesizes the literature on CBPR with service providers to identify the benefits to, unique contributions of, and challenges experienced by professional service providers engaged in collaborative research	Qualitative synthesis	PubMed, PsycINFO, and SocINDEX	2001-2011	13	NR	1) Published in past 20 years; 2) CBPR with service providers	NR	NR	Service providers	CBPR	Health care	Categorical: health care service providers	CBPR has benefits and challenges	Service providers benefited by obtaining research-based knowledge to help the communities they serve, gaining research skills, professional relationships, professional development, and new programs. They contributed by informing research aims, designing interventions, conducting recruitment, informing overall study design, and dissemination. Challenges include time, resources, organizational fact…	Yes	Yes	Yes	No	No	Yes	No
Stacciarini (2009)	To review community-based participatory research (CBPR) publications involving Latinos and depression. The specific aims were to: (1) describe studies using CBPR for addressing depression among Latinos, and (2) identify challenges and lessons learned when using CBPR for addressing depression among Latinos	Integrative Review	CINAHL, PsycINFO, PubMed, and Google Scholar	1990 - March 2008	5	NR	(1) community as unit of identity, (2) building on strengths/resources in the community, (3) collaborative partnership in all phases of the research, (4) mutual benefits of all partners, (5) co-learning, an empowering process encouraging social equality, (6) a cyclical/ iterative process, (7) focus on health from positive, ecological perspectives, and (8) dissemination of findings and knowledge t…	Publications that used community sites for research but did not follow CBPR principles were excluded	NR	Very diverse	Very diverse		Categorical: depression	Forty-two peer-reviewed articles (in English, Spanish, or Portuguese) addressing depression among minorities, along with several publications in grey literature were reviewed. Only five publications included key principles of CBPR.	Two primary theoretical themes were identified: (1) the CBPR process and (2) understanding and managing depression. In addition, major challenges or barriers and the strengths of these studies are described.	Depression	Yes	Yes	Yes	Yes	Yes	Yes
Stacciarini (2011)	a synthesis of studies employing community-based participatory research (CBPR) to address mental health problems of minorities, strengths and challenges of the CBPR approach with minority populations are highlighted	Integrative Review	CINAHL, PsychINFO, Pubmed, and Google Scholar	January 1990 and January 2010	20	NR	(1) community recognition as a unity, (2) building on strengths and resources within the community; (3) collaborative partnership in all phases of the research, (4) integration of knowledge and action for mutual benefits of all partners, (5) promotion of co-learning and an empowering process that encourages social equality, (6) cyclical and iterative process, (7) focus on health from positive and…	Articles that used community sites for the research but did not follow CBPR principles were excluded from this review	NR	Very diverse	Very diverse	Projects focused on improving mental health outcomes via community partnerships	Categorical: mental health	Initial number of references identified from databases were not reported	Despite the fact that minority community members voiced a need for innovative approaches to address culturally unique issues, findings revealed that most researchers continued to use the traditional methods in which they were trained. Moreover, researchers continued to view mental health treatment from a health service perspective.	Mental Health	Yes	Yes	Yes	Yes	Yes	Yes
Swanberg (2018)	to describe how community health workers (CHWs) are involved in occupational health and safety research and to identify areas for future research and research practice strategies	Systematic	Web of Science, SocIndex, Academic Search Premier, CINAHL, and PubMed.	2004-2015	17	United States of America (n=17)	(1) study took place in the United States, (2) published as a full peer-review manuscript in English, (3) conducted occupational health and safety research, and (4) CHWs were involved in the research.	Study outside of USA, published in language other than English, did not involve community health workers	The research team therefore developed a quality assessment tool for use in this review that includes a basic description of study design and methodology and incorporates some criteria from the Guidelines for Critical Review Form— Quantitative Studies and the Quality Assessment Tool for Observational Cohort and Cross-Sectional Studies. The following criteria were reported for all studies: study de…	workers in agriculture industry, primarily Latino farm workers;	Community Based research, community health workers had to be involved in all phases of research including planning, data collection	United States, majority rural as they took place within the agriculture industry,	Categorical: how community health workers (CHWs) are involved in occupational health and safety research	Involving CHWs in occupational health and safety research has potential for improving inclusion of diverse, vulnerable and geographically isolated populations. Further research is needed to assess the challenges and opportunities of involving CHWs in this research and to develop evidence-based training strategies to teach CHWs to be lay-health researchers.	NR	yes	yes	yes	no	no	no	No
Teti (2018)	Describe how photovoice has been used in research with people living with HIV (PLWH).	Scoping Review	PubMed, EMBASE, Global Health, Web of Science	2007-2016	22	USA (n=12), Canada (n=4), South Africa (n=3), Uganda (n=2), Kenya (n=1)	To meet inclusion criteria, articles had to (a) present original research published in peer-reviewed academic journals, (b) be in press after January 1994 (when use of Photovoice for public health research was first published) and before May 2016, (c) describe the use of the Photovoice method, (d) include a sample of PLWH, and (e) have been written in English.	Methods papers, theoretical papers, presentations, and government and nongovernment reports were excluded.	NA-scoping review; CASP tool used to evaluate Photovoice research.	Individuals participating in photovoice intervention with HIV; participants in every study were recruited via purposive sampling in locations that made sense for that study such as clinics, hospitals and community health agencies, 13/22 studies included men and women, All studies included populations defined as culerable via race/ethnicity, sexual orientation, and/or poverty.	Non-participatory in planning, study design, more involvement during visualization of living with HIV through photovoice	Study locations spanned wide areas in the United States and globally, generally matching areas with heightened HIV epidemics or areas with significant HIV disparities.	Categorical, individuals with HIV	Photovoice allowed people living with HIV to inform research and pracice priorities through their own visual perspectives. Continued use of photovoice with people living with HIV is recommended with greater emphasis on consistent methods and detailed reporting; more studies should be undertaken resulting in actions or advocacy.	NR	Yes	no	yes	no	no	no	No
Vaughn (2013)	To review published studies that use an authentic community-based participatory research (CBPR) approach in child health to highlight the benefits, barriers, & scope of this approach with pediatric populations.	NR	PubMed, Scopus, Web of Science	2002-2011	34	NR	1) English, 2) Published from 1985-January 14, 2012, 3) Described CBPR with children and youth about health issues, 4) Published articles in refereed journals	1) CBPR article with children/youth that were not health-related or were related to health only in a broad sense focused on topics such as immigration or community engagement, 2) Literature reviews, 3) Community-placed articles, 4) CBPR studies where adults were exclusively active participants rather than the youth even if the topic was related to child health	Evaluated articles to ensure that (1) children and adolescents were actively involved in research process unless topic was maternal/child health and focused directly on neonates who could not be active participants, and (2) studies were focused on a health topic and/or setting	NA	Some ongoing partnerships between school or community center and academic group, Youth stakeholders in advisory board/council/stakeholder group=9, Youth as co-researchers=14,	Obesity/diabetes articles in school or after-school setting=8, Obesity/diabetese articles in community youth center=2, Many communities where youth are unlikely to have a surplus of enrichment activities (see Participant Details for geographic locations)	Categorical, child health		CBPR offers a unique approach for translating evidence-based models and research knowledge from child health into effective and sustainable interventions.	Knowledge and/or attitude gain about obesity/diabetes as a result of CBPR project =7, Obesity-related behavior change in youth as a result of intervention=2, All articles with substantial youth involvement gave convincing anecdotal evidence for youth empowerment and leadership skills	Yes	Yes	Yes	Yes	Yes	Yes	NA	As part of my listing of the participant details, I also listed the geogprahic locations, as they were listed togther in the Supplemental Digital Content 1. In order to not list them all out again, I did not include this in the setting cell, but rather referenced where I listed those.
Vaughn (2017)	We examined the role of immigrants in the	Systematic	PubMed, Scopus, and Web of Science	January 1, 1985 to the end of March 2016	161	95% of included studies focused on studies within the US with only 5% inncluding studies with international sites	Only articles that specifically used a CBPR approach and worked with/included immigrants were included	NR	NR	Very diverse	Very diverse		Non-categorical	593 articles retrieved from databases, in which 161 met inclusion criteria	Overall, immigrants have collaborated on investigations of a wide range of health issues that mirror the work being done by traditional academic- only research. Similarly, immigrants have worked with academic researchers using the same research methods on which traditional research relies: surveys, focus groups, interviews, intervention evaluation, and biological measurement. Taken together, the …	Diverse	Yes	Yes	Yes	Yes	Yes	No
Vaughn (2017a)	To evaluate the following questions: 1) How was concept mapping executed? 2) What are the community-engaged outcomes and community benefits associated with concept mapping? 3) What are the methodological challenges of using concept mapping in a community-engaged manner?	Systematized Literature Review	PubMed, Scopus, and Web of Science	1989 to the end of November 2014	103	NR	Inclusion criteria included English-language that referenced concept mapping and at least one search term. Only published articles in peer-reviewed journals were included	NR	NR	Very diverse	Very diverse		Non-categorical	1150 articles were retrieved from databases and narrowed down to 103 articles that met inclusion criteria	A majority (61%; n = 63) of the articles were classified as low to moderate community engagement and participation while 38% (n = 39) of the articles were classified as high community engagement and participation.	Diverse	Yes	Yes	Yes	Yes	No	No
Weiss (2016)	1) investigate literature on the development and implementation of health promoting policies and programs at the local level, 2) use this info to identify important facilitators for implementing concrete, local action on SDoH	Scoping Review	Google Scholar, Medline, Scopus, Global Health	2000-2014	53	England (n=4) Australia (n=3) Sweden (n=4) Ireland (n=1) Denmark (n=2) US (n=19) Canada (n=5) Germany (n=1) Netherlands (n=8) Various (n=1) New Zeland (n=1) Finland (n=1) Norway (n=1) Croatia (n=1) Scotland (n=1)	1) English, 2) peer-reviewed, 3) All study Designs, 4) research focused on healthy populations	1) published prior to 2000, 2) research focused on health servies, 3) research conducted in low and middle income countries, 4) focused on disease and/or sick populations	NA	CD	CD	Various, local municipal level, national level, international level	non-categorical, what are facilitating factors to implementing health promoting policies at the local level that use SDoH as a guiding framework		Commons factors for implementation: collaboration, agreement on goals and objectives, local planning and action, leadership and guidance, trust, availability of resources, dynamic and flexible approach, use and understanding of time, knowledgable and trained staff, International capacity building and local capacity building often require same set of conditions and facilitators	NR	yes	yes	yes	no	yes	yes
Wiggins (2011)	In order to explore the potential of popular education as a tool to address inequities and improve health, a systematic review of the peer-reviewed international literature was conducted.	Systematic	EBSCOhost to search Academic Search Complete, Academic Search Premier, E-Journals, Health Source: Nursing/ Academic Edition, Fuente Acade´mica, MasterFILE Premier, MedicLatina, Medline and Psychology and Behavioral Sciences Index. UK PubMed Central	NR	29	Brazil, Canada, Mexico, Nicaragua, Norway, Puerto Rico, Senegal, Taiwan, UK, USA; numbers not specified	1) Population education; 2) Measuring effectiveness of health-focused intervention	Theory of the oppressed; just educational materials; photovoice		Very diverse	Population education and community empowerment		Non-categorical: health promotion	Findings revealed that popular education is an effective method for enhancing empowerment and improving health.	The existing literature does not provide empirical evidence that popular education is more effective than traditional education at increasing health knowledge and empowerment and changing health behavior.	Yes	No	No	No	No	Yes	Yes
Williams (2011)	Assess congregation-based HIV programs against criteria measuring the extent of collaboration, tailoring to the local context, and use of CBPR methods. Effectiveness of congregations efforts and their capacity to overcome barriers to addressing HIV is also assessed.	Systematic	PubMed, Web of Science, PsychINFO, Social Science Abstracts, and Sociological Abstracts & Social Services Abstracts.	1997-2010	11	US	1) US -based 2)	1) non-US based, 2) not focused on congregations, 3) not about HIV/AIDS, 4) not research articles, 5) did not describe a congregation effort around HIV/AIDS, 6) not enough actual program detail in the article	1) collaboration, 2) tailoring, 3) CBPR principles, 4) Lasater level (I, II, III, IV)	n=7 African-American, n=1 Latino and African-American, n=5 people with HIV or at high risk of acquiring HIV	CBPR = 6, local health dept = 2. n=10 Protestant Christian, n=1 statewide initiative targeted to all faith communities that reported participation from fatith leaders of Catholic, Jeewish, and various Protestant organziations	n=1 San Francisco, n=1 Urban setting in Southwest US (city/state not given), n=2 Florida, n=1 Flint MI, n=2 Los Angeles, n=1 Nashville TN, n=1 Houston TX, n=1 Connecticut, n=1 New York State	Categorical, HIV+ communities; Categorical, congregation-based programs		Planners of congregation-based HIV programs use a variety of strategies to overcome barriers to implementation. Collaborations oftern rely on CBPR methods that emphasize equal partnrerships. Lack of specific attention on how congregations can overcome HIV-related stigma.	Authors reported that congregation-based HIV programs decreased high-risk sex and drug behaviors, changed attitudes toward risk behaviors associated with HIV, increased compassion for persons with AIDS, successfully trained volunteers in delivering an HIV testing and prevention messages within their social network, increased knowledge and understanding of HIV/AIDS transmission, and generated safe…	Yes	Yes	No	No	No	NO	NA
Wilson, E. (2018)	Our purpose in this article is to present a thematic summary of international ethical challenges as a guide for researchers interested in community participatory approaches and to better prepare them for qualitative health research with communities	Scoping	CINAHL, Medline, ProQuest Central, Wiley Online, Project Muse, Scopus, Web of Science, JStor, SAGE Journals Online, Informit Complete, and Expanded Academic. A search of the Cochrane library failed to locate any systematic reviews on the topic.	January 2003 to May 2015 NOTE: A greater number of studies were published in 2012 (n = 8) and 2013 (n = 11) compared with other years within the search dates	48	The 48 studies spanned 15 countries: the United States (n = 18), Canada (n = 10), the United Kingdom (n = 5), Australia (n = 3), the United States and Canada (n = 1), the United States and Guatemala (n = 1), and one in each of Malaysia, Jamaica, Denmark, Finland, Burkina Faso, Iran, Ireland, South America, Kenya, and Greenland	1) Date range January 2003 to May 2015, 2) Englilsh, 3) Original research in peer-reviewed journal, 4) Exploration of ethical challenges in CBPR, 5) Empirical evidence of ethical implications, CBPR, and a clearly stated research method, 6) Any population	1) studies outside date range, 2) not English, 3) Gray literature, unpublished, 4) studies outside focus of ethical challenges, 5) No empirical evidence of ethical implications and no clearly stated research method, 6) No population	CASP quality appraisal (Critical Appraisal Skills Programme). Of the 48 articles, six ranked at the highest level for quality	NA		NA	Non-categorical, ethical challenges in CBPR	Ethics	The five themes generated from the data are as follows: Protection of Participants; Insiders and Outsiders; Partnership, Collaboration, and Power; Validity and Research Integrity; and the Relational Nature of CBPR and Ethics Review.	NA	Yes	Yes	Yes	Yes	Yes	No	NA
Wolfenden (2014)	What is the current evidence regarding the effectiveness of population-based whole of community interventions in preventing excessive population weight gain?	Systematic & Meta-Analysis	Medline, EMBASE, Cochrane Central Register of Controlled Trials, and Google Scholar	2007-2011 (studies) 1990-2011 (search)	8	Australia (3), Fiji (1), New Zealand (2), Tonga (1), US (1)	Eligible studies could include participants from community samples of children and/or adults or specific population groups within a community defined based on their demographic, ethnic or socioeconomic characteristics.	Studies recruiting only overweight or obese persons were excluded as they were considered to represent a treatment rather than a primary prevention intervention approach. No other participant exclusion criteria were applied.	Cochrane Handbook for Systematic Reviews of Interventions, Risk of Bias tool	Children or Adolescents	NR	Schools	Categorical, Students -child and adolescent		Meta-analysis of six trials revealed a small reduction in BMI z-score among participants in intervention communities (mean difference (MD) −0.09; 95% confidence interval (CI) −0.16 to −0.02)	Yes	No	No	No	No	Yes	Yes
Yuen (2015)	Review Enrironmental Protections Agency (EPA), National Center for Environmental Research (NCER) requests for applications (RFA) and identified strategies that NCER and other funders can take to bolster community engagement	Systematic	NCER online archive	1997-2013	33	USA			6 dimensions of Community Engagement (CEn): 1. level of community engagement described: outreach, community participation, and CBPR; 2. the degree to which the RFA required community engagement:optional or mandatory; 3. definition of community and community engagement; 4. description of expected outputs and outcomes; 5. application and submission requirements; and6. peer review criteria. Also als…	NA			Non-categorical: Reviewed descriptions and types of CEnR used in environmental RFAs		found changes over time in the number of RFAs that included community engagement, variations in how community engagement is defined and expected, inconsistencies between application requirements and peer review criteria, and the inclusion of mechanisms supporting community engagement in research. The results inform a systematic approach to developing RFAs that support community engagement in rese…	NA	Yes	Yes	No	No	No	No
